# Supplementary material for: Glycosylphosphatidylinositol anchor biosynthesis pathway-based biomarker identification with machine learning for prognosis and T cell exhaustion status prediction in breast cancer
Source: Front Immunol. 2024 Jul 2;15:1392940. doi: 10.3389/fimmu.2024.1392940 (PMC11249538; doi:10.3389/fimmu.2024.1392940)
Supplement: Supplementary file 1 [file DataSheet_1.zip]

Archive with 10 entries (10 files):
- Table S4 .txt
- Table S5.txt
- TableS6.txt
- Table S1.txt
- Table S2.txt
- Table S3.txt
- FigureS1.pdf
- FigureS2.tif
- FigureS3.tif
- FigureS5.pdf
