# Supplementary material for: Glycosylphosphatidylinositol anchor biosynthesis pathway-based biomarker identification with machine learning for prognosis and T cell exhaustion status prediction in breast cancer
Source: Front Immunol. 2024 Jul 2;15:1392940. doi: 10.3389/fimmu.2024.1392940 (PMC11249538; doi:10.3389/fimmu.2024.1392940)
Supplement: Supplementary file 1 [file DataSheet_1.zip › Table S4 .txt]

²¡ÀíºÅ	ÐÕÃû	ÐÔ±ð	ÄêÁä	Õï¶Ï	ÌØ¼ì½á¹û	Ö×¿é	ÓàÈé
22000697	½­Ï×Ó¢	Å®	45Ëê	"ÓÒÈé°©È«ÇÐ±ê±¾£º
1¡¢£¨ÓÒÈéÖ×¿é£©½þÈóÐÔµ¼¹Ü°©II-III¼¶°é»µËÀ£¬3Ôî£º12µãÖ±¾¶1.3cm¡¢1µãÖ±¾¶0.6cm¡¢ÍâÏÂÏóÏÞ´óÐ¡1.5*1*0.8cm£¬Î´¼ûÃ÷È·Éñ¾­¼°Âö¹ÜÀÛ·¸£¬²ÐÇ»ÉÏ·½Æ¤·ô¼°»ùµ×ÇÐÔµÒõÐÔ£¬ÈéÍ·ÊäÈé¹Ü¼ûÖ×ÁöÀÛ¼°¡£
2¡¢ÁÜ°Í½á6Ã¶Î´¼û°©×ªÒÆ£¨0/6£©£¬ÆäÖÐ£ºÇ°ÉÚ£¨0/3£©¡¢Ò¸ÎÑ£¨0/3£©¡£

"	"ÃâÒß×é»¯½á¹û£º
À¯¿éºÅ£º22000697-6£º AR(-),CK(+),P120(Ä¤+),E-Cadherin(+),Calponin(-),P63(-),CK5/6(-),Ki-67(+20%),Her-2(3+),PR(+Ç¿90%),ER(+Ç¿90%)¡£"	6	7
22001295	½­ÏþÌð	Å®	34Ëê	"1¡¢£¨×óÈéÖ×¿é£©½þÈóÐÔµ¼¹Ü°©£¬II¼¶£¬´óÐ¡2.0*2.0*1.8CM£»Î´¼ûÃ÷È·Éñ¾­¼°Âö¹Ü×éÖ¯ÀÛ·¸¡£
×¢£º£¨ÉÏ¡¢ÏÂ¡¢ÄÚ¡¢Íâ¼°»ùµ×ÇÐÔµ£©¾ùÒõÐÔ¡£
2¡¢£¨×óÇ°ÉÚ£©4Ã¶ÁÜ°Í½áÂýÐÔÑ×¡£
"	"ÃâÒß×é»¯½á¹û£º
À¯¿éºÅ£º22001295-2£º ER(ÖÐÑô,70%),PR(ÈõÑô£¬40%),AR(ÈõÑô£¬20%),Ki-67(35%+),Her-2(3+),P120(Ä¤+),P40(-),Calponin(-),E-Cadherin(+),CK5/6(-),CK-H(+)¡£"	1	6
22003339	¸ßÃÀÈÙ	Å®	66Ëê	"ÓÒÈéµ¥ÇÐ±ê±¾ £º
     1.£¨ÓÒÈé£©½þÈóÐÔµ¼¹Ü°©°éð¤Òº·ÖÃÚ£¬WHO II¼¶(ÁöÌå£º2*1*1cm£©£¬Î´¼ûÃ÷È·Éñ¾­¼°Âö¹ÜÀÛ·¸£¬×Ô¼ìÈéÍ·¡¢Æ¤·ô¡¢»ùµ×¼°£¨ÄÚÉÏ¡¢ÄÚÏÂ¡¢ÍâÏÂÏóÏÞ£©ÓàÈé¾ùÒõÐÔ¡£    
     2.£¨ÓÒ²àÒ¸ÎÑÇ°ÉÚÁÜ°Í½á£©2Ã¶ÁÜ°Í½á¼°£¨ÓÒÒ¸ÎÑ£©3Ã¶ÁÜ°Í½á¾ùÎ´¼û°©×ªÒÆ¡£
    ×¢£º±¾±¨¸æ¾­¿ÆÊÒÌÖÂÛ¡£
   "	"ÃâÒß×é»¯½á¹û£º
À¯¿éºÅ£º22003339-2£º AR(+)£¬ER+(ÖÐµÈ-Ç¿¡¢Ô¼60%),PR+(Ç¿¡¢Ô¼70%),Her-2(3+),Ki-67+(Ô¼30%),CK5/6(-),P63(-),E-Cadherin(+),P120(+),Calponin(-),EMA(+),CD56(-),CgA(-),Syn(-)¡£"	2	11
22004380	¸¶ÍÁÏã	Å®	51Ëê	"×óÈéÏÙ°©¸ÄÁ¼¸ùÖÎ±ê±¾£º
1.£¨×ó²à£©ÈéÏÙ½þÈóÐÔµ¼¹Ü°©¢ó¼¶£¬ÖÜÎ§¼û¸ß¼¶±ðµ¼¹ÜÔ­Î»°©°éÇ»ÄÚ»µËÀ£¬´óÐ¡£º1*0.7*0.6cm£¬ÇÖ·¸Âö¹Ü£¬£¨ÈéÍ·¡¢²ÐÇ»ÉÏ·½Æ¤·ô¡¢»ùµ×ÇÐÔµ¡¢ÄÚÉÏÏóÏÞ¡¢ÄÚÏÂÏóÏÞ¼°ÍâÏÂÏóÏÞÈéÏÙ£©¾ùÒõÐÔ¡£
2.£¨×óÒ¸ÎÑ£©ÁÜ°Í½á¼û°©×ªÒÆ£¨1/18£©¡£"	"ÃâÒß×é»¯½á¹û£º
À¯¿éºÅ£º22004380-2£º ER(-),PR(-),Her-2(3+),Ki-67(+,Ô¼30%),E-Cadherin(Ä¤+),P120(Ä¤+),CK5/6(°ß²µ+),P63(-),AR(Èõ+),S-100(-),Calponin(-)¡£"	1	10
22004784	½ªÔÆÏ¼	Å®	39Ëê	" 1¡¢£¨×óÈéÍâÉÏÖ×¿é£©½þÈóÐÔµ¼¹Ü°©£¬WHO II ¼¶£¬´óÐ¡2.5¡Á1.7¡Á1.4cm£¬Î´¼ûÃ÷È·Éñ¾­¼°Âö¹Ü×éÖ¯ÀÛ·¸£»Íâ²àÇÐÔµ¸ö±ðÏÙÌå²»µäÐÍÔöÉú£¬±ù¶³ËÍ¼ìÉÏ¡¢ÏÂ¡¢ÄÚ¼°»ùµ×ÇÐÔµ¾ùÒõÐÔ¡£
 2¡¢£¨×óÒ¸ÎÑÇåÉ¨×éÖ¯£©ÁÜ°Í½á4/35¼û°©×ªÒÆ¡£
×¢£º±¾±¨¸æ¾­¿ÆÊÒÌÖÂÛ¡£"	"ÃâÒß×é»¯½á¹û£º
À¯¿éºÅ£º22004784-2£ºER(ÖÐµÈ+£¬50%-60%),PR(ÖÐµÈÖÁÇ¿+£¬Ô¼80%)£¬Her-2(3+),Ki-67(+£¬Ô¼40%-50%),AR(ÖÐµÈÖÁÇ¿+£¬Ô¼90%),GATA3(+),CK5/6(-),E-Cadherin(+),Calponin(-),P120(Ä¤+),P63(-),CK-H(+)¡£"	3	7
22004968	ÁÖÁ¼Ó¢	Å®	53Ëê	"×óÈé°©¸ÄÁ¼¸ùÖÎ±ê±¾£º
1¡¢£¨×óÈé£©½þÈóÐÔµ¼¹Ü°©£¬WHO ¢ó¼¶£¨ÁöÌåÖ±¾¶£º0.8cm£©£¬Âö¹ÜÄÚ¼û°©Ë¨£¬Î´¼ûÃ÷È·Éñ¾­ÀÛ·¸£»ÈéÍ·¡¢Ö×¿éÉÏ·½Æ¤·ô¡¢»ùµ×ÇÐÔµ¼°ÓàÈéÏÙ£¨ÄÚÉÏ¡¢ÄÚÏÂ¼°ÍâÏÂÏóÏÞ£©¾ùÒõÐÔ£»
2¡¢×óÒ¸ÏÂÁÜ°Í½á2/23Ã¶¼û°©×ªÒÆ¡£
"	"ÃâÒß×é»¯½á¹û£º
À¯¿éºÅ£º22004968-2£º P53(Èõ+),AR(+£¬Ô¼20%£¬ÈõÖÁÖÐµÈ),P120(Ä¤+),CK-H(²¿·Ö+),E-Cadherin(+),EGFR(-),CK5/6(-),Ki-67(+£¬Ô¼40%),Her-2(3+),PR(-),ER(-)¡£"	1	7
22005870	½ª¶«Ó¢	Å®	56Ëê	"ÓÒÈé°©¸ÄÁ¼¸ùÖÎ±ê±¾£º
1¡¢£¨ÓÒÈé£©½þÈóÐÔµ¼¹Ü°©£¬WHO ¢ó¼¶£¨ÁöÌå£º2*1*1cm£©£¬Âö¹ÜÄÚ¼û°©Ë¨£¬Î´¼ûÃ÷È·Éñ¾­ÀÛ·¸£»²ÐÇ»ÄÚ¼ûÉÙÁ¿°©×éÖ¯²ÐÁô£»ÈéÍ·¡¢»ùµ×¡¢Ö×¿éÉÏ·½Æ¤·ô¼°ÓàÈéÏÙ£¨ÈéÍ·Íâ²à£©¾ùÒõÐÔ£»
2¡¢¸÷×éÁÜ°Í½á£¨8/29£©£ºËÍ¼ìÇ°ÉÚ£¨5/7£©¡¢ÐØ¼¡¼ä£¨0/1£©¡¢×Ô¼ìÒ¸ÏÂ£¨3/21£©¡£


"	"ÃâÒß×é»¯½á¹û£º
À¯¿éºÅ£º22005870-2£º P53(+++),AR(+£¬Ô¼10%£¬Èõ),P120(Ä¤+),CK-H(+),E-Cadherin(+),EGFR(-),CK5/6(-),Ki-67(+£¬Ô¼20-30%),Her-2(3+),PR(+£¬Ô¼10%£¬Ç¿),ER(+£¬Ô¼80%£¬ÖÐµÈÖÁÇ¿)¡£"	1	8
22006627	»Æ·Æ	Å®	50Ëê	"ÓÒÈé¸ÄÁ¼¸ùÖÎ±ê±¾£º
1¡¢£¨ÓÒÈé£©½þÈóÐÔµ¼¹Ü°© WHOIII¼¶£¬´óÐ¡£º4*3*2.8cm£¬Âö¹ÜÄÚ¿É¼û°©Ë¨£¬Î´¼ûÃ÷È·Éñ¾­ÀÛ·¸£»ÓàÈé¡¢ÈéÍ·¡¢Ö×¿éÉÏ·½Æ¤·ô¼°»ùµ×ÇÐÔµ¾ùÒõÐÔ¡£
2¡¢(Ç°ÉÚ£©ÁÜ°Í½á5Ã¶ÆäÖÐ1Ã¶¼û°©×ªÒÆ£¨1/5£©¡£
3¡¢£¨ÓÒÒ¸ÎÑ£©ÁÜ°Í½á8Ã¶Î´¼û°©×ªÒÆ£¨0/8£©¡£
"	"ÃâÒß×é»¯½á¹û£º
À¯¿éºÅ£º22006627-13£º AR(+),Ki-67(+30%),Her-2(3+),PR(-),ER(-)¡£"	13	8
22006813	Ö£¸ùÏã	Å®	69Ëê	"×óÈé¸ÄÁ¼¸ùÖÎ±ê±¾£º
  1.£¨×óÈé£©½þÈóÐÔµ¼¹Ü°©£¬WHO III¼¶£¨ÁöÌå£º2.5*2.3*2cm£©£¬ÀÛ·¸ÈéÍ·ÏÂ´óÊäÈé¹Ü£¬²ÐÇ»ÖÜ¼û°©ÀÛ¼°£¬Î´¼ûÃ÷È·Éñ¾­Âö¹ÜÀÛ·¸£»×Ô¼ìÈéÍ·¡¢»ùµ×¡¢²ÐÇ»ÉÏ·½Æ¤·ô¼°ÓàÈé¾ùÒõÐÔ£»
  2.£¨×ó²àÇ°ÉÚ£©ÁÜ°Í½á2Ã¶¼°£¨×ó²àÒ¸ÎÑ£©ÁÜ°Í½á22Ã¶¾ùÎ´¼û°©×ªÒÆ¡£"	"ÃâÒß×é»¯½á¹û£º
À¯¿éºÅ£º22006813-1£º AR(-),PR(-)£¬ER(-),Her-2(3+),Ki-67(+50%)£¬P63(-),CK5/6(¾ÖÔî+),E-Cadherin(+),P120(+),Calponin(-),GATA3(+)¡£"	2	12
22007321	´÷ºìÆ»	Å®	54Ëê	"£¨×óÈéÖ×¿é£©½þÈóÐÔµ¼¹Ü°©£¬III¼¶£¬´óÐ¡2.0*1.5*1.5CM£»Âö¹ÜÄÚ°©Ë¨ÐÎ³É£¬Î´¼ûÃ÷È·Éñ¾­×éÖ¯ÀÛ·¸£»(½ü¡¢Ô¶¡¢»ùµ×¡¢±íÃæ¡¢ÄÚ¡¢ÍâÇÐÔµ£©ÒõÐÔ£¨½áºÏ±ù¶³Æ¬£©£»°©×ªÒÆÖÁ£¨Ç°ÉÚÁÜ°Í½á£©2/5Ã¶ÁÜ°Í½á£¨ÆäÖÐ1Ã¶Î¢×ªÒÆ£¬ÁíÒ»Ã¶ºê×ªÒÆ£©¡£
"	"ÃâÒß×é»¯½á¹û£º
À¯¿éºÅ£º22007321-2£º ER(Ç¿Ñô,90%),PR(ÖÐÑô,1%),AR(ÈõÑô,20%),Ki-67(Ç¿Ñô,35%),Her-2(0),P120(3+),P40(-),Calponin(-),E-Cadherin(+),CK5/6(-),CK-H(+)¡£"	1	10
22007509	»ÆÖ¥Á«	Å®	69Ëê	"ÓÒÈé°©¸ÄÁ¼¸ùÖÎ±ê±¾£º
1¡¢£¨ÓÒÈéÖ×¿é£©½þÈóÐÔµ¼¹Ü°©£¬III¼¶£¬±ù¶³´óÐ¡2.5¡Á1.5¡Á0.7cm£¬³£¹æ´óÐ¡3.0¡Á2.0¡Á1.5cm£¬Î´¼ûÃ÷È·Âö¹ÜÁöË¨£¬ÈéÍ·¡¢»ùµ×¡¢Æ¤·ô¼°ÓàÈé¾ùÒõÐÔ¡£
2¡¢£¨ÓÒÒ¸ÎÑÇ°ÉÚÁÜ°Í½á£©ÁÜ°Í½á¼û°©×ªÒÆ£¨2/3£©£¬ÆäÖÐÒ»Ã¶¼û°©ºê×ªÒÆ£¬ÁíÒ»Ã¶¼û°©Î¢×ªÒÆ¡£
3¡¢£¨ÓÒÒ¸¼ä)ÁÜ°Í½á4Ã¶Î´¼û°©×ªÒÆ¡£
4¡¢×Ô¼ì£¨Ò¸ÎÑ£©ÁÜ°Í½á15Ã¶Î´¼û°©×ªÒÆ¡£
×¢£º±¾±¨¸æ¾­³Â¹úÈÙ×¨¼ÒÔÄÆ¬¡£"	"ÃâÒß×é»¯½á¹û£º
À¯¿éºÅ£º22007509-1£º ER(ÖÐµÈ-Ç¿+£¬20%),PR(ÖÐµÈ+£¬15%),Her-2(3+£¬Ô¼Õ¼75%),Ki-67(+£¬50%),AR(-),CK5/6(É¢ÔÚ+),E-Cadherin(+),Calponin(-),P120(Ä¤+),P63(-),CK-H(+)¡£"	1	10
22007937	ÐìÃ··á	Å®	55Ëê	"ÓÒÈé¸ÄÁ¼¸ùÖÎ±ê±¾£º
1¡¢£¨ÓÒ²à£©½þÈóÐÔµ¼¹Ü°©III¼¶£¬´óÐ¡£º2*1*1cm£¬Î´¼ûÃ÷È·Éñ¾­¼°Âö¹ÜÀÛ·¸£¬ÈéÍ·¡¢ÇÐ¿ÚÆ¤·ô¡¢ÓàÈéÏÙ¼°»ùµ×ÇÐÔµ¾ùÒõÐÔ¡£
2¡¢¸÷×éÁÜ°Í½á£¨1/17£©¼û°©×ªÒÆ£ºÒ¸ÏÂ£¨1/14£©£»ÓÒÐØ¼¡¼ä£¨0/3£©¡£"	"ÃâÒß×é»¯½á¹û£º
À¯¿éºÅ£º22007937-3£º P120(Ä¤+),E-Cadherin(+),P63(-),Calponin(-),CK5/6(-),CK-H(+),Ki-67(+40%),Her-2(3+),PR(-),ER(-),AR(É¢ÔÚ+)¡£"	1	6
22008097	¿×ÃÀÏÉ	Å®	58Ëê	"1¡¢£¨×óÈéÖ×¿é£©ÈéÏÙ½þÈóÐÔµ¼¹Ü°©£¬II¼¶£¬´óÐ¡2.0¡Á2.0¡Á1.0cm£¬Î´¼ûÃ÷È·Éñ¾­Âö¹ÜÀÛ·¸£¬½áºÏ±ù¶³Æ¬Q2022-835£¨ÉÏ¡¢ÏÂ¡¢ÄÚ¡¢Íâ¡¢»ùµ×ÇÐÔµ£©¾ùÒõÐÔ¡£
2¡¢£¨×óÇ°ÉÚÁÜ°Í½á£©Î´¼û°©×ªÒÆ£¨0/6£©¡£
×¢£º±¾±¨¸æ¾­¿ÆÊÒÌÖÂÛ¡£"	"ÃâÒß×é»¯½á¹û£º
À¯¿éºÅ£º22008097-1£º ER(Ç¿Ñô,90%),PR(ÖÐÑô,20%),Her-2(3+),AR(-),Ki-67(+£¬25%),CK5/6(-),E-Cadherin(+),Calponin(-),P120(Ä¤+),P63(-),CK-H(-)¡£"	1	6
22008449	Ç®½ðÀ¼	Å®	73Ëê	"ÓÒÈé¸ÄÁ¼¸ùÖÎ±ê±¾£º
  1.£¨ÓÒÈé£©½þÈóÐÔµ¼¹Ü°©£¬WHO III¼¶£¨ÁöÌå£º1.5*1.5cm£©£¬¼ûÉñ¾­¼°Âö¹ÜÀÛ·¸£»×Ô¼ìÈéÍ·¡¢»ùµ×¡¢²ÐÇ»ÅÔÈéÏÙ¡¢²ÐÇ»ÉÏ·½Æ¤·ô¼°ÓàÈé¾ùÒõÐÔ£»
  2.£¨ÓÒ²àÒ¸ÏÂ£©9/13Ã¶¼°£¨ÓÒ²àÒ¸¼â£©2/2Ã¶¼û°©×ªÒÆ¡£
×¢£º±¾±¨¸æ¾­³Â¹úÈÙ×¨¼ÒÔÄÆ¬¡£"	"ÃâÒß×é»¯½á¹û£º
À¯¿éºÅ£º22008449-3£º AR(-),PR+(ÖÐµÈÇ¿£¬Ô¼60%),Her-2(3+),ER+(ÖÐµÈ-Ç¿£¬Ô¼60%),CK5/6(-),Ki-67(+30%),E-Cadherin(+),P120(+),Calponin(-),CK-H(¾ÖÔî+)£¬P63(-),¡£"	2	6
22008631	Êæ°®¾Õ	Å®	49Ëê	"1¡¢£¨ÓÒÈéÖ×¿é£©½þÈóÐÔµ¼¹Ü°©£¬III¼¶£¬´óÐ¡3.0¡Á2.5¡Á2.5cm£¬Î´¼ûÃ÷È·Éñ¾­Âö¹ÜÀÛ·¸£¬±ù¶³ËÍ¼ì£¨ÉÏ¡¢ÏÂ¡¢ÄÚ¡¢Íâ¡¢±íÃæ¡¢»ùµ×ÇÐÔµ£©¾ùÒõÐÔ¡£
2¡¢£¨ÓÒÒ¸ÎÑÇ°ÉÚ£©7Ã¶ÁÜ°Í½áÂýÐÔÑ×¡£
×¢£º±¾±¨¸æ¾­³Â¹úÈÙ×¨¼ÒÔÄÆ¬¡£"	"ÃâÒß×é»¯½á¹û£º
À¯¿éºÅ£º22008631-2£º ER(-),PR(-),Her-2(3+),Ki-67(+£¬35%),AR(-),CK5/6(-),E-Cadherin(+),Calponin(-),P120(Ä¤+),P63(-),CK-H(²¿·Ö+)¡£"	1	7
22008698	ÓàËÉÖé	Å®	43Ëê	"×óÈé°©¸ÄÁ¼¸ùÖÎ±ê±¾£º
1¡¢£¨×óÈé£©½þÈóÐÔµ¼¹Ü°©£¬WHO III¼¶£¬²¿·ÖÎªµ¼¹ÜÄÚ°©£¬¸ß¼¶±ð£¨Ô¼Õ¼70%×óÓÒ£©£¬ÁöÌå£º2.5*2*2cm£¬Î´¼ûÃ÷È·Éñ¾­¼°Âö¹ÜÀÛ·¸£¬ÈéÍ·¡¢Èé·¿Æ¤·ô¼°»ùµ×ÒõÐÔ¡£
2¡¢Ò¸ÎÑÁÜ°Í½á26Ã¶ÆäÖÐ4Ã¶¼û°©×ªÒÆ£¨4/26£©¡£"	"ÃâÒß×é»¯½á¹û£º
À¯¿éºÅ£º22008698-2£º AR(-),CK-H(²¿·Ö+),P120(Ä¤+),E-Cadherin(+),Calponin(²¿·ÖÇø+),P63(-),CK5/6(²¿·Ö+),Ki-67(+30%),Her-2(3+),PR(-),ER(-)¡£"	3	8
22009692	½ªÏþ·¼	Å®	47Ëê	"×óÈé±£Èé±ê±¾£º
1¡¢(×óÈéÖ×¿é£©½þÈóÐÔµ¼¹Ü°©,III¼¶£»±ù¶³ËùËÍÖ×¿éÖ±¾¶0.8CM£¬²ÐÇ»ÖÜ¼ûµ¼¹ÜÔ­Î»°©£¨¸ß¼¶±ð£©£¬·¶Î§Ô¼1.0CM£»Î´¼ûÃ÷È·Éñ¾­¼°Âö¹Ü×éÖ¯ÀÛ·¸£»£¨ÄÚ¡¢Íâ¡¢Ô¶¡¢½ü¡¢±íÃæ¼°»ùµ×ÇÐÔµ£©¾ùÒõÐÔ¡£
2¡¢£¨×óÒ¸ÎÑÇ°ÉÚ£©5Ã¶ÁÜ°Í½áÎ´¼û°©×ªÒÆ¡£
"	"ÃâÒß×é»¯½á¹û£º
À¯¿éºÅ£º22009692-1£º ER(Ç¿Ñô,90%),PR(ÈõÑô,1%),AR(-),Ki-67(Ç¿Ñô,65%),Her-2(3+),P120(+Ä¤),P40(-),Calponin(-),E-Cadherin(+),CK5/6(-),CK-H(+)¡£"	1	4
22010662	½ª²ýÏã	Å®	61Ëê	"ÓÒÈé°©¸ùÖÎÊõ±ê±¾£º
1¡¢£¨ÓÒÈé£©½þÈóÐÔµ¼¹Ü°© III¼¶£¬±ù¶³ËÍ¼ì´óÐ¡1.0¡Á1.0¡Á0.5cm¼°³£¹æ´óÐ¡3.0¡Á2.0¡Á1.0cm£¬¼ûÉñ¾­ÀÛ·¸£¬Î´¼ûÃ÷È·Âö¹ÜÀÛ·¸£¬ÈéÍ·¡¢Æ¤·ô¼°»ùÇÐÔµ¾ùÒõÐÔ¡£
2¡¢ËÍ¼ì£¨Ç°ÉÚ£©ÁÜ°Í½á2Ã¶¼°×Ô¼ì£¨ÓÒÒ¸ÏÂÁÜ°Í½á£©19Ã¶Î´¼û°©ÀÛ¼°¡£
×¢£º±¾±¨¸æ¾­¿ÆÊÒÌÖÂÛ¡£"	"ÃâÒß×é»¯½á¹û£º
À¯¿éºÅ£º22010662-6£º GCDFP-15(-),CK5/6(-),E-Cadherin(+),ER(-),Her-2(3+),Ki-67(+£¬50%-60%),PR(-),Calponin(-),AR(-),P120(Ä¤+),P63(-),CK-H(+)¡£"	5	12
22012910	ÂíÐíÅà	Å®	32Ëê	"1¡¢£¨ÓÒÈéÖ×¿é£©½þÈóÐÔµ¼¹Ü°©£¬III¼¶£¬´óÐ¡3*2.5*2.5cm£¬Î´¼ûÂö¹ÜÄÚ°©Ë¨£¬Î´¼ûÃ÷È·Éñ¾­×éÖ¯ÀÛ·¸£»£¨Ô¶ÈéÍ·¡¢½üÈéÍ·¡¢»ùµ×¡¢ÄÚ¡¢ÍâÇÐÔµ£©ÒõÐÔ¡£¡£
2¡¢£¨ÓÒÇ°ÉÚ£©ÁÜ°Í½áÎ´¼û°©ÀÛ¼°£¨0/6£©¡£


"	"ÃâÒß×é»¯½á¹û£º
À¯¿éºÅ£º22012910-1£º CK-H(+),P120(Ä¤+),E-Cadherin(+),Calponin(-),P63(-),CK5/6(-),Ki-67(+40%),Her-2(3+),PR(-),ER(-),AR(Èõ+)¡£"	2	8
22023158	µËÀ¼Ó¢	Å®	40Ëê	"ÓÒÈé°©¸ùÖÎ±ê±¾£º
1¡¢£¨ÓÒÈé£©Ê×ÏÈ¿¼ÂÇ½þÈóÐÔµ¼¹Ü°©£¬III¼¶£¬´óÐ¡1.3¡Á1.0¡Á1.1cm£¬Î´¼ûÃ÷È·Éñ¾­Âö¹ÜÀÛ·¸£¬ÈéÍ·¡¢Æ¤·ô¡¢»ùµ×¼°ÓàÈé¾ùÒõÐÔ¡£
2¡¢£¨Ò¸ÎÑ£©ÁÜ°Í½á12Ã¶Î´¼û°©ÀÛ¼°¡£
×¢£º±¾±¨¸æ¾­¿ÆÊÒÌÖÂÛ¡£"	"ÃâÒß×é»¯½á¹û£º
À¯¿éºÅ£º22023158-3£º CD56(-),Syn(-),CgA(-),Ki-67(+£¬ÈÈµãÇø60%-70%),Her-2(0),PR(-),ER(-)¡£"	3-	3
22033292	³Ì»ÛÇÙ	Å®	46Ëê	"ÓÒÈéÖ×¿é¹ãÇÐ±ê±¾£º
1.£¨ÓÒÈéÖ×¿é£©½þÈóÐÔµ¼¹Ü°©£¬III¼¶£¬´óÐ¡Ô¼£º1.5*1.5*1.3cm£¬Î´¼û¿Ï¶¨Éñ¾­Âö¹ÜÇÖ·¸£»£¨ÉÏÇÐÔµ¡¢ÏÂÇÐÔµ¡¢ÄÚÇÐÔµ¡¢ÍâÇÐÔµ¼°»ùµ×ÇÐÔµ£©¾ùÒõÐÔ¡£ 
2.£¨ÓÒ²àÇ°ÉÚ£©ÁÜ°Í½áÎ´¼û°©×ªÒÆ0/4Ã¶£»£¨ËÍ¼ìÓÒ²àÇ°ÉÚÅÔ£©ÏËÎ¬Ö¬·¾×éÖ¯£¬Î´¼ûÃ÷È·ÁÜ°Í½á¡£
3.£¨×óÈéÖ×¿é£©ÈéÏÙ²¡°éµ¼¹ÜÉÏÆ¤ÔöÉú¼°´óº¹ÏÙ»¯Éú£¬²¢¼ûµ¼¹ÜÄÚÈéÍ·×´ÁöÐÎ³É¡£
×¢£º±¾±¨¸æ¾­¿ÆÊÒÌÖÂÛ¡£
"	"ÃâÒß×é»¯½á¹û£º
À¯¿éºÅ£º22033292-6£º ER(-),PR(-),Her-2(0),Ki-67(+Ô¼70%),AR(-),Calponin(-),P63(-),E-Cadherin(+),P120(+),CK-H(²¿·Ö+),CK5/6(²¿·Ö+)¡£"	3-	6
22034561	Ã·Ë®Ó¢	Å®	55Ëê	"×óÈéÏÙ°©±£Èé¸ùÖÎ±ê±¾£º
1.£¨×óÈéÖ×¿é£©½þÈóÐÔµ¼¹Ü°©£¬III¼¶£¬´óÐ¡£º1.5*1.5*1.2cm£¬Î´¼û¿Ï¶¨Éñ¾­Âö¹ÜÇÖ·¸£»£¨ÉÏÇÐÔµ¡¢ÏÂÇÐÔµ¡¢ÄÚÇÐÔµ¡¢ÍâÇÐÔµ¼°»ùµ×ÇÐÔµ£©¾ùÒõÐÔ£¨½áºÏ±ù¶³Æ¬Q2203979£©¡£ 
2.ÁÜ°Í½á¼û°©×ªÒÆ£¨1/21£©£»ÆäÖÐ£ºÇ°ÉÚÁÜ°Í½á£¨1/5£©£¨½áºÏ±ù¶³Æ¬Q2203979£©¡¢Ç°ÉÚÅÔ£¨0/6£©¡¢×ó²àÒ¸ÁÜ°Í½á£¨0/10£©¡££¨×ó²àÐØ¼¡¼ä£©ÏËÎ¬Ö¬·¾×éÖ¯£¬Î´¼ûÃ÷È·ÁÜ°Í½á¡£
×¢£º±¾±¨¸æ¾­¿ÆÊÒÌÖÂÛ¡£"	"ÃâÒß×é»¯½á¹û£º
À¯¿éºÅ£º22034561-1£º GATA3(+),ER(-),PR(-),Her-2(0),Ki-67(+Ô¼80%),AR(-),Calponin(-),P63(-),E-Cadherin(+),P120(+),CK-H(+)¡£"	3-	1
22034757	ÐìÌ«Ã·	Å®	52Ëê	"1¡¢£¨×óÈéÖ×¿é£©½þÈóÐÔµ¼¹Ü°©,III¼¶£¬¼äÖÊ°éÓÐ½Ï¶àÁÜ°ÍÏ¸°ûÔöÉú£»ÁöÌåÖ±¾¶2.6CM£»Î´¼ûÃ÷È·Éñ¾­¼°Âö¹Ü×éÖ¯ÀÛ·¸£»£¨ÉÏ¡¢ÏÂ¡¢ÄÚ¡¢Íâ¡¢»ùµ×¼°Æ¤·ôÇÐÔµ£©¾ùÒõÐÔ¡£
2¡¢£¨Ç°ÉÚ£©5Ã¶¡¢£¨Ç°ÉÚÅÔ£©1Ã¶ÁÜ°Í½áÂýÐÔÑ×¡£
"	"ÃâÒß×é»¯½á¹û£º
À¯¿éºÅ£º22034757-1£º ER(-),PR(-),AR(-),Ki-67(Ç¿Ñô,90%),Her-2(0),P120(+Ä¤),P40(-),Calponin(-),E-Cadherin(+),CK5/6(-),CK-H(-),Vimentin(-),HMB45(-),S-100(-),LCA(-)¡£"	3-	2
22021146	Ã«´ºÏÉ	Å®	47Ëê	"1¡¢£¨×óÈé¹ãÇÐ±ê±¾£©ÈéÏÙ½þÈóÐÔµ¼¹Ü°©£¬III¼¶£¬±ù¶³ËùËÍÖ×¿éÖ±¾¶1.5CM£¬¹ãÇÐ±ê±¾²ÐÁôÖ×¿éÖ±¾¶Ô¼1.0CM£»Î´¼ûÃ÷È·Éñ¾­¼°Âö¹Ü×éÖ¯ÀÛ·¸£»£¨ÉÏ¡¢ÏÂ¡¢ÄÚ¡¢Íâ¡¢»ùµ×ÇÐÔµ£©Î´¼û°©ÀÛ¼°¡£
2¡¢£¨Ç°ÉÚ£©2Ã¶ÁÜ°Í½áÎ´¼û°©ÀÛ¼°¡£
"	"ÃâÒß×é»¯½á¹û£º
À¯¿éºÅ£º22021146-2£º ER(-),PR(-),Ki-67(Ç¿Ñô,65%),Her-2(0),P120(+Ä¤),P40(-),E-Cadherin(+),CK5/6(-),Syn(-),CD56(-),CgA(-)¡£"	3-	1
