# Supplementary material for: Glycosylphosphatidylinositol anchor biosynthesis pathway-based biomarker identification with machine learning for prognosis and T cell exhaustion status prediction in breast cancer
Source: Front Immunol. 2024 Jul 2;15:1392940. doi: 10.3389/fimmu.2024.1392940 (PMC11249538; doi:10.3389/fimmu.2024.1392940)
Supplement: Supplementary file 1 [file DataSheet_1.zip › Table S5.txt]

	score	cor	cell_id	type	k_cluster	group
1	0.00137518273983395	0.352991860775633	X6.27E.16.2_23	Malignant	6	Tumor
2	0.00201710240686909	-0.0148534259903503	X1.35E.14_25	Other	3	Tumor
3	0.00113227649844786	0.280383529391461	X8.02E.16.4_25	Malignant	3	Tumor
4	0.000220517309869021	0.307269140831479	X2.36083E.14_26	Other	5	Tumor
5	0.00061407149194038	-0.0709523621589939	X8.74E.16.6_25	Not Malignant	2	Tumor
6	0.00162108159332528	-0.0602287735934765	X1.34608E.14.1_26	Other	2	Tumor
7	0.00320488843104484	0.161561441335079	X1.58E.14_20	Other	10	Tumor
8	0.000752048040446533	0.360264904811845	X1.69E.14.1_25	Other	7	Tumor
9	0.00130814763270083	0.445260286645932	X1.25E.16.10_27	Malignant	6	Tumor
10	0.00107925739531305	0.345026107057314	X1.08652E.16.3_28	Malignant	5	Tumor
11	0.00192566575424804	-0.0257624496675128	X2.05925E.14.3_26	Other	1	Tumor
12	0.000764380981042501	0.383713419006313	X1.27E.14.15_27	Other	4	Tumor
13	0.00125137155840078	-0.00167453798217695	X1.30E.14.3_13	Other	3	Tumor
14	0.00102746522306518	0.3812229309605	X1.04E.15.2_15	Malignant	3	Tumor
15	0.00114282489300591	0.136271528485292	X1.57E.14.15_27	Other	4	Tumor
16	0.00103604903881436	-0.0187323420317049	X2.05E.14.1_23	Other	5	Tumor
17	0.000732045006886638	0.390956032652631	X2.00E.14.3_24	Other	7	Tumor
18	0.000706927152485446	0.0854951337883472	X1.97E.14.5_23	Not Malignant	7	Tumor
19	0.000701617652482994	0.063108240842401	X7.77E.15.1_24	Not Malignant	5	Tumor
20	0.00189961002104849	0.107406730836622	X8.52E.16.3_22	Other	7	Tumor
21	0.00116134835443025	0.294257142641263	X1.05E.17.2_27	Malignant	3	Tumor
22	0.000761539570224549	0.373964550565032	X1.65181E.14.6_26	Other	6	Tumor
23	0.000715340900791588	-0.0774284221476258	X2.26E.14.15_25	Not Malignant	5	Tumor
24	0.000330149486315484	0.0511864232266976	X1.54E.15.23_25	Not Malignant	5	Tumor
25	0.00119332973699786	0.16151030570026	X1.64776E.14.2_26	Other	5	Tumor
26	0.00167496770963595	0.141089203467625	X1.29556E.15.8_26	Other	4	Tumor
27	0.000613608652386704	0.241237086419208	X8.48E.16_14	Not Malignant	8	Tumor
28	0.000745159356949379	0.395576917412384	X1.22E.14.4_22	Other	7	Tumor
29	0.000873622600044057	0.378962282702677	X8.57E.15.5_25	Other	5	Tumor
30	0.00204569762333471	0.0262103334000153	X2.06E.14.3_27	Other	7	Tumor
31	0.00053883296893383	0.193705410714803	X9.84E.16.4_14	Not Malignant	7	Tumor
32	0.00150800861425256	0.388512987321378	X7.99E.16.1_22	Malignant	3	Tumor
33	0.00165109224373774	0.17854769929179	X1.28E.15.3_24	Other	7	Tumor
34	0.00151191169063695	0.128408231737532	X1.57E.15.13_14	Other	3	Tumor
35	0.000770532405333567	0.0169466906413222	X1.31E.16.3_23	Not Malignant	3	Tumor
36	0.00161283811407339	0.325305695278358	X2.06E.14.3_12	Malignant	3	Tumor
37	0.00196207653625926	0.372119381127148	X1.35E.14.22_13	Malignant	3	Tumor
38	0.0007693228755046	0.125116490369858	X1.06E.16.1_12	Not Malignant	5	Tumor
39	0.000552532446959273	0.220831222422493	X1.02E.17.3_24	Not Malignant	6	Tumor
40	0.000553495793592388	0.153691688014447	X1.85E.15.4_14	Not Malignant	7	Tumor
41	0.00084885410483861	0.115085456580611	X6.85285E.16.3_26	Not Malignant	7	Tumor
42	0.00145820010795889	0.165942085622513	X1.01E.15.5_27	Other	3	Tumor
43	0.00091435112658343	0.255481420032876	X6.27E.16.1_15	Other	3	Tumor
44	0.000997984614442604	0.171644950823438	X7.77E.15_27	Not Malignant	3	Tumor
45	0.00205373146338902	0.244392252156045	X1.31E.16.2_6	Other	4	Tumor
46	0.00126592885899263	0.353828373021004	X1.99809E.14.6_26	Malignant	4	Tumor
47	0.000871606430604865	0.0163960909000887	X1.96E.14.7_7	Not Malignant	8	Tumor
48	0.000551872029860171	0.0885739727423108	X2.28E.14.30_25	Not Malignant	5	Tumor
49	0.00069435066997273	0.309790391371379	X1.64292E.15.7_26	Other	8	Tumor
50	0.000418168966844633	0.000134771442079379	X1.96E.14.9_25	Not Malignant	8	Tumor
51	0.000446987199453065	-0.150932688081209	X1.16454E.17.1_26	Not Malignant	2	Tumor
52	0.000620845908455461	-0.0841133000459416	X2.26E.14.6_27	Not Malignant	5	Tumor
53	0.00283433818059845	0.162901351372078	X1.60E.15.1_31	Other	10	Tumor
54	0.0024743950056774	0.347113516200464	X1.25651E.15.8_26	Malignant	4	Tumor
55	0.001106898335027	0.150526806027313	X1.26E.16.15_24	Other	7	Tumor
56	0.00107381684127687	0.212713590710689	X1.35E.14.14_25	Other	7	Tumor
57	0.00167922973374959	-0.0205172772838761	X2.00E.14.13_14	Other	5	Tumor
58	0.000320712726224247	0.414115751299911	X1.60E.15.13_27	Other	4	Tumor
59	0.000337313763501969	0.419458150133795	X1.2801E.16.1_26	Other	5	Tumor
60	9.15653595261692e-05	-0.00856739323901065	X2.28E.14.20_27	Not Malignant	5	Tumor
61	0.000609737821854693	0.145420739061589	X1.23E.16.6_23	Not Malignant	5	Tumor
62	0.00100065105416161	0.576376741768702	X1.23E.16.12_27	Malignant	6	Tumor
63	0.000728768703027866	0.103272188670159	X8.48E.16_15	Not Malignant	5	Tumor
64	0.00125045357861563	0.412523646595708	X8.21E.16_22	Malignant	7	Tumor
65	0.00161101477690227	0.217753665486329	X1.91E.14.3_30	Other	6	Tumor
66	0.00199937700074326	0.424628220384919	X1.57E.15.15_31	Malignant	10	Tumor
67	0.00107167434225275	0.315690155283238	X2.04968E.14.1_28	Malignant	8	Tumor
68	0.000972273954672395	0.284023605247916	X1.31E.16.10_31	Other	8	Tumor
69	0.000660363168177102	-0.157177722721867	X1.62E.14.18_24	Not Malignant	5	Tumor
70	0.000751534247304258	-0.160410676420721	X1.97E.14.2_23	Not Malignant	5	Tumor
71	0.000684606883557091	0.182117230730547	X1.04E.15.2_25	Not Malignant	5	Tumor
72	0.000648302950884277	-0.128913733182506	X1.35E.14.25_23	Not Malignant	8	Tumor
73	0.000673453411118449	-0.00525771352829858	X1.85E.15.56_23	Not Malignant	5	Tumor
74	0.000350901139531361	0.347600229850783	X1.31E.14.24_22	Other	6	Tumor
75	0.000583605548211665	0.352090348809979	X1.70E.14.3_27	Other	7	Tumor
76	5.30923897715753e-05	-0.0358628946807212	X1.31E.14.5_23	Not Malignant	5	Tumor
77	7.74684805611885e-05	0.308985253252012	X2.40026E.14.10_26	Other	5	Tumor
78	0.000957800374216055	-0.134076477419223	X8.08E.15.7_23	Not Malignant	5	Tumor
79	0.00130941865961721	-0.0838847573402705	X1.65E.14.4_27	Other	8	Tumor
80	0.000912203954324232	-0.398156877816421	X1.09E.16.4_25	Not Malignant	5	Tumor
81	0.00106478639663101	0.0432080230830548	X8.37E.15.4_23	Other	5	Tumor
82	0.00137468544447041	-0.0935035945063127	X1.05E.15.13_25	Other	5	Tumor
83	0.000885732059186335	-0.0371150559152338	X1.08E.15.18_27	Not Malignant	5	Tumor
84	0.000701082569092956	0.170515370810269	X1.53E.15.10_27	Not Malignant	4	Tumor
85	0.00104275426675888	0.0693530966445497	X1.57E.15.13_25	Other	2	Tumor
86	0.000269135878719246	0.203324687835567	X1.23E.17.35_25	Not Malignant	5	Tumor
87	0.000511296321144879	0.276347012840983	X1.2127E.14.9_26	Other	7	Tumor
88	0.000895661512955687	0.238040150276572	X1.04E.16.4_23	Not Malignant	6	Tumor
89	0.000206249066574571	-0.280778200746213	X6.49E.16.3_15	Not Malignant	5	Tumor
90	0.0006297653322816	-0.265228192029557	X1.26E.16.28_27	Not Malignant	5	Tumor
91	0.000663826651988254	0.125382707679865	X8.08E.15_13	Not Malignant	3	Tumor
92	0.000553618619491957	0.219434297594788	X1.08E.15.29_25	Not Malignant	5	Tumor
93	0.000782570575278963	0.121637511554342	X1.05E.17.16_27	Not Malignant	2	Tumor
94	0.000453612995676013	0.177044774249082	X1.46E.16.3_23	Not Malignant	5	Tumor
95	0.000557450516968021	0.421703650656657	X1.08E.16.5_27	Other	6	Tumor
96	0.00119725267825961	0.6260606672441	X1.27E.14.5_25	Malignant	6	Tumor
97	0.000249234763276316	0.000604705783234448	X1.02637E.16.7_26	Not Malignant	5	Tumor
98	5.57846159905879e-07	NA	X1.04E.15.9_22	Other	5	Tumor
99	0.000291165986866024	0.0062737539744749	X1.54E.15.10_25	Not Malignant	5	Tumor
100	0.000554018416079656	-0.000382318532038589	X1.31E.16.11_24	Not Malignant	5	Tumor
101	0.000204946851795429	0.355705790598013	X1.00919E.15_26	Other	7	Tumor
102	0.00155669545521665	0.0392068691728085	X1.70E.14.12_23	Other	3	Tumor
103	0.000696257985080743	0.124935141012082	X8.46E.16_23	Not Malignant	5	Tumor
104	0.000887717605555677	0.0709897775542235	X1.18E.17.13_23	Not Malignant	5	Tumor
105	0.00101487299843829	0.323828691765582	X1.52878E.15_26	Malignant	6	Tumor
106	0.00113553525735655	0.168483411086523	X6.21E.16.3_24	Other	5	Tumor
107	0.00222676630777645	-0.106586319800859	X8.26E.16_35	Other	9	Tumor
108	0.00126290706301023	-0.109706715901337	X1.53312E.15.2_26	Other	5	Tumor
109	0.00188914894284952	0.0895828393197209	X1.04936E.17.2_26	Other	4	Tumor
110	0.000938987464115256	0.110119709857928	X8.74177E.16.2_26	Not Malignant	5	Tumor
111	0.000370769428447231	-0.0996482503808364	X1.35E.15.5_25	Not Malignant	5	Tumor
112	0.000517505494976624	-0.0813650952006817	X1.29E.16.13_27	Not Malignant	5	Tumor
113	0.000470101458168761	0.151795744388767	X1.23E.16.20_22	Not Malignant	5	Tumor
114	0.000123830213315103	0.422807905613224	X1.28E.15.12_25	Other	5	Tumor
115	0.000502124866115044	-0.216015887318325	X2.28E.14.1_14	Not Malignant	5	Tumor
116	0.000853934768626806	-0.140994812565441	X1.17E.17.8_27	Not Malignant	5	Tumor
117	0.00132922066761628	-0.264944289830172	X1.53E.15.10_14	Other	4	Tumor
118	0.000777767652651974	0.0347477758929247	X1.71E.14.11_24	Not Malignant	4	Tumor
119	0.000443801756751444	0.0632483458787079	X1.2239E.16_26	Not Malignant	5	Tumor
120	0.000555877367213535	-0.169659676547871	X1.85E.15.53_23	Not Malignant	5	Tumor
121	0.000588923623719083	0.00411214701482099	X1.46E.16.9_25	Not Malignant	5	Tumor
122	0.00182973516360901	0.316604007867856	X1.85E.15.17_25	Malignant	4	Tumor
123	0.00155209775075884	0.408726613704201	X1.32E.15.12_23	Malignant	7	Tumor
124	0.00045303109200031	0.155715877789056	X1.35E.14_23	Not Malignant	5	Tumor
125	0.0011463251734635	0.512487400979065	X1.04E.15.33_25	Malignant	4	Tumor
126	0.00115256401460244	0.402045358316648	X1.31E.14.28_27	Malignant	4	Tumor
127	0.000891297782411267	0.404194825345364	X1.35E.14.15_8	Other	4	Tumor
128	0.000880923867026814	-0.0424658233899188	X2.31E.14.21_25	Not Malignant	1	Tumor
129	0.00131654718415917	0.377747456016655	X1.09E.16_23	Malignant	6	Tumor
130	0.00116618783441038	0.464634616076119	X1.25E.15.1_23	Malignant	7	Tumor
131	0.00223804667679584	0.293718152380358	X1.08669E.16.2_28	Malignant	6	Tumor
132	0.000874185364532672	0.358562285359612	X1.35E.14.12_25	Other	5	Tumor
133	0.00052842733445758	0.330023100776003	X1.58E.14.4_23	Other	5	Tumor
134	0.00149043890258233	0.413277420527894	X1.18355E.17.3_26	Malignant	7	Tumor
135	0.00215506564149632	0.523398117144219	X2.28E.14.25_25	Malignant	7	Tumor
136	0.001478554855222	0.523502969656477	X1.64E.15.17_23	Malignant	6	Tumor
137	0.000655783264775008	0.261887761015224	X1.00E.17.12_23	Other	4	Tumor
138	0.00153107596077953	0.1536047591275	X1.23E.16.38_23	Other	5	Tumor
139	0.00151312978570294	-0.0200613296698723	X1.58E.15.2_25	Other	5	Tumor
140	0.00138589805131328	0.170252030258933	X1.17E.17.4_14	Other	6	Tumor
141	0.000593957654665901	0.185602895648397	X1.31E.16.20_25	Not Malignant	7	Tumor
142	6.40568028755443e-05	0.0598703452572644	X1.30E.14.31_23	Not Malignant	5	Tumor
143	0.000735243461284872	0.356168572126927	X2.40E.14.16_23	Other	5	Tumor
144	0.000293515263477734	0.0361680481190229	X1.04E.15.31_23	Not Malignant	5	Tumor
145	0.000543626377342036	0.336246823473952	X8.33255E.15_26	Other	6	Tumor
146	0.000915660386467508	-0.0600926605125318	X1.07139E.15.1_26	Not Malignant	8	Tumor
147	0.000620450686343522	0.0638396731936575	X1.53209E.16_26	Not Malignant	4	Tumor
148	0.00143881689324101	0.390926615523604	X1.00E.17.6_24	Malignant	6	Tumor
149	0.000936443740710242	0.295831841544101	X6.46E.16.3_8	Other	8	Tumor
150	0.000717031656493905	-0.195915750709941	X1.32E.15.16_23	Not Malignant	5	Tumor
151	0.000428263049306836	0.0777596169929864	X9.84E.16.6_23	Not Malignant	5	Tumor
152	0.00116623069553473	0.39313800096947	X1.09E.16.61_24	Malignant	7	Tumor
153	0.00117557982944117	0.0404068961951295	X8.28832E.16.4_26	Other	3	Tumor
154	0.00199235940813452	0.273402992718488	X1.64E.15.8_12	Malignant	7	Tumor
155	0.000986878595636517	0.269610107838494	X1.31E.14.27_24	Other	7	Tumor
156	0.00134604858793791	0.165542397640774	X1.59846E.15_26	Other	4	Tumor
157	0.000873189321851882	0.0984642932269442	X1.97059E.14.3_26	Not Malignant	5	Tumor
158	0.00100936482869445	0.136227510756482	X1.26E.16.7_6	Other	8	Tumor
159	0.00099204410485987	0.488257360658545	X2.01E.14.2_22	Other	7	Tumor
160	0.0012958063019863	0.255445501615692	X1.16E.17.5_36	Malignant	9	Tumor
161	0.00250026201649929	-0.0477807769193013	X8.08E.15.6_36	Other	9	Tumor
162	0.00203640437894823	0.0391049019345145	X8.37E.15.4_36	Other	9	Tumor
163	0.000277335852725213	-0.21736626673437	X6.24E.16.5_23	Not Malignant	5	Tumor
164	0.000605554171737803	0.098316233626392	X6.63772E.16.7_26	Not Malignant	4	Tumor
165	0.00152340950494568	0.00204687898795185	X1.31E.16.5_23	Other	5	Tumor
166	0.00158357230103719	-0.0654878736837998	X1.53E.16.27_36	Other	9	Tumor
167	0.00174954840839411	-0.0859050440758486	X8.43E.16.3_37	Other	9	Tumor
168	0.00178947596961162	0.0514236848465028	X6.49E.16.1_36	Other	9	Tumor
169	0.00186994727959845	0.191497707498643	X1.86E.15.4_37	Other	9	Tumor
170	0.00177486005728074	0.228846327621186	X8.46E.16.1_37	Other	9	Tumor
171	0.00138475494143123	-0.040689558896714	X8.07E.15.1_35	Other	9	Tumor
172	0.00162256532561979	0.226984712435038	X8.07E.15.4_35	Other	10	Tumor
173	0.00180054388516044	0.166541646378957	X9.79E.16.3_37	Other	9	Tumor
174	0.00299667036152635	0.0537709092531571	X2.31E.14.8_37	Other	9	Tumor
175	0.00171092272949023	0.0530647751060967	X2.36E.14.21_37	Other	9	Tumor
176	0.000764189178330897	-0.104248233181043	X1.85E.15.21_23	Not Malignant	5	Tumor
177	0.000491594653644991	-0.0818159607704539	X2.41E.14_27	Not Malignant	5	Tumor
178	0.000385770996581213	0.309061143279824	X2.36E.14.15_31	Other	8	Tumor
179	0.00229805748425197	0.0229617703167904	X1.23E.16.31_29	Other	6	Tumor
180	0.000634461282014185	0.301213853521544	X1.60E.15_13	Other	6	Tumor
181	0.000556154223285941	0.376627784621879	X1.26E.14.3_14	Other	6	Tumor
182	0.00074555301151652	0.376023810258166	X1.25E.15.3_22	Other	6	Tumor
183	0.000273939528819174	0.374436627352865	X1.60389E.15.3_26	Other	6	Tumor
184	0.00154873029745518	-0.0932719731654781	X2.36E.14.3_39	Other	9	Tumor
185	0.000533073917407885	-0.260524915441552	X1.64E.15.36_25	Not Malignant	5	Tumor
186	0.00167565536050485	0.0480547580172225	X1.31E.14.16_32	Other	10	Tumor
187	0.000821214295382073	0.092715817995058	X2.31E.14.26_25	Not Malignant	5	Tumor
188	0.000173949716174325	0.0620888268769929	X6.27242E.16.3_26	Not Malignant	3	Tumor
189	0.000298187600471182	0.00964235415021491	X1.26E.16.8_23	Not Malignant	3	Tumor
190	0.000203659791695378	0.307360821733415	X1.18E.17.35_24	Other	5	Tumor
191	0.000335725112520674	-0.071616580074446	X1.21E.14.2_24	Not Malignant	5	Tumor
192	0.00065952861228491	0.128426391013947	X2.26821E.14.4_26	Not Malignant	8	Tumor
193	0.000359496193752668	-0.108360785914501	X7.80E.15.2_5	Not Malignant	5	Tumor
194	3.00828696054728e-05	-0.0360844949751999	X1.85E.15.2_25	Not Malignant	5	Tumor
195	0.000720016546680091	0.0871804954349556	X1.04E.15.36_24	Not Malignant	5	Tumor
196	0.000496537569209519	0.242001598214363	X1.56E.15.3_24	Not Malignant	5	Tumor
197	0.00141421302226486	0.0205284263717124	X1.62E.14.22_23	Other	5	Tumor
198	0.000683856995321459	0.327751908520407	X1.46E.16.22_25	Other	5	Tumor
199	0.00125618383557279	0.352506975916168	X1.27E.14.2_25	Malignant	7	Tumor
200	0.000844983099544884	0.29894280788734	X2.32E.14.9_24	Other	4	Tumor
201	0.00104870229753013	0.466242141143977	X6.27E.16.25_24	Malignant	4	Tumor
202	0.00130150333436543	0.240835232381643	X1.26E.15_14	Other	7	Tumor
203	0.000682299903780014	0.0899718896161879	X1.26339E.14.1_26	Not Malignant	5	Tumor
204	0.000275296457458358	0.0977915478960184	X2.00E.14.23_27	Not Malignant	5	Tumor
205	0.00026967453260299	-0.092777352138795	X1.25E.15.83_34	Not Malignant	5	Tumor
206	0.000644072089020968	0.429117806306037	X1.82E.15.11_22	Other	6	Tumor
207	0.000340777824079378	-0.120154524902349	X1.09E.16.31_23	Not Malignant	5	Tumor
208	0.00115831338246802	0.57921805205191	X1.65E.14.49_25	Malignant	6	Tumor
209	4.12121353164332e-05	0.0290562307270075	X1.57E.15.30_25	Not Malignant	5	Tumor
210	0.00040364588917178	0.080024360129832	X1.22E.14.12_24	Not Malignant	5	Tumor
211	0.000923238865883841	0.168335596471428	X1.04E.16.2_24	Not Malignant	5	Tumor
212	0.000590020595947742	0.0647852639445138	X1.03728E.15.3_26	Not Malignant	5	Tumor
213	0.000296105586409583	-0.118249935304167	X1.64E.15.33_23	Not Malignant	5	Tumor
214	0.000311366093826648	0.205052675911206	X1.29E.16.1_27	Not Malignant	5	Tumor
215	0.00126884175994727	0.206725090629161	X1.23E.16.33_22	Other	4	Tumor
216	0.00126795365055148	0.400823387589645	X1.82E.15.3_23	Malignant	4	Tumor
217	0.00054083301850139	-0.186710860939937	X1.28E.15.10_23	Not Malignant	1	Tumor
218	0.00103386158548536	0.182888452064897	X1.85017E.15.1_26	Other	4	Tumor
219	0.00131579368500964	0.35315937723776	X1.08E.15.27_22	Malignant	4	Tumor
220	0.000645665227298802	0.198723136881117	X2.31E.14.17_27	Not Malignant	5	Tumor
221	0.00132358849683755	0.424994982391143	X1.66E.14.9_23	Malignant	8	Tumor
222	0.0004666946871994	0.27785419209086	X1.27E.14_25	Other	8	Tumor
223	0.000251758025405455	0.08431725096293	X1.08491E.15.2_26	Not Malignant	5	Tumor
224	0.00119818570678274	0.154189907979958	X1.95E.14.8_23	Other	4	Tumor
225	0.00114976418287162	0.243464739237986	X1.04E.15.21_24	Other	4	Tumor
226	0.00098280846945386	0.279115245038539	X1.22E.14.6_13	Other	6	Tumor
227	0.00116211695267034	0.413694221855325	X1.21E.14_27	Malignant	6	Tumor
228	0.000895379291247754	0.465029778106213	X2.04E.14.4_27	Other	4	Tumor
229	0.00119418839875881	0.327758142847529	X6.41E.16.1_14	Malignant	2	Tumor
230	0.00106934960142654	0.276602875475018	X1.62E.14.22_25	Malignant	2	Tumor
231	0.000794126427501051	0.400727487498096	X1.48E.16.9_24	Other	4	Tumor
232	0.000542868890672389	0.0973588027678535	X1.4841E.16_26	Not Malignant	4	Tumor
233	0.000777809667014713	0.162171628942816	X2.36E.14.4_25	Not Malignant	4	Tumor
234	0.000415850460625443	0.166772373534552	X1.30545E.14.4_26	Not Malignant	4	Tumor
235	0.00153702323203113	0.252740055526728	X1.23E.17.44_25	Malignant	3	Tumor
236	0.000789789008602294	0.347422120645741	X1.64E.15.26_24	Other	2	Tumor
237	0.000726428473939086	0.413274111287812	X1.22E.14.18_27	Other	5	Tumor
238	0.000536680723110261	0.0449276593780735	X2.36E.14.18_22	Not Malignant	6	Tumor
239	0.00102247297178585	0.0764946682512832	X8.65E.16.5_27	Other	3	Tumor
240	3.0501117824007e-05	0.000507566641483191	X1.26E.16.13_14	Not Malignant	5	Tumor
241	5.57846159905879e-07	NA	X1.89E.15_23	Other	5	Tumor
242	0.000889574333125927	0.455361445367228	X1.2625E.16.3_26	Other	7	Tumor
243	0.000803561833972264	0.332017566234444	X1.26E.16.21_6	Other	8	Tumor
244	0.000100949981472071	0.0598797356484685	X6.44E.16.1_25	Not Malignant	5	Tumor
245	0.00109339869154128	0.151484092245437	X1.66E.14.1_14	Other	7	Tumor
246	5.24551239634003e-05	0.0190823447415023	X2.32E.14.16_23	Not Malignant	5	Tumor
247	0.000516620409268177	0.196823680940616	X1.33E.15.4_27	Not Malignant	5	Tumor
248	0.000864493048755459	-0.160126903912894	X6.49E.16.5_22	Not Malignant	1	Tumor
249	0.000440852357155844	0.0931951121200553	X1.31E.16.1_14	Not Malignant	5	Tumor
250	0.000822910986663275	-0.146515334679986	X1.26E.16.25_25	Not Malignant	1	Tumor
251	0.00092141605511934	0.0101397692554265	X6.89E.16.3_22	Not Malignant	4	Tumor
252	0.00102235848481597	0.0559023385680558	X1.65E.14.39_27	Other	1	Tumor
253	0.000609971230050884	-0.0520747271889069	X1.28E.16.17_23	Not Malignant	1	Tumor
254	0.000753479919538434	-0.0148328939523818	X1.31389E.16_26	Not Malignant	1	Tumor
255	0.00165438514684972	0.189055657481768	X1.21896E.14.2_26	Other	7	Tumor
256	0.000902738483598875	0.245220931932685	X8.65E.16.2_27	Not Malignant	5	Tumor
257	0.00109704466070256	0.372984715691317	X1.31E.14.3_13	Malignant	6	Tumor
258	0.000319948266355198	0.10709799163162	X7.80E.15.3_23	Not Malignant	2	Tumor
259	0.00103165481488271	0.452303670678735	X8.01E.15.8_27	Malignant	6	Tumor
260	0.000985181869630341	0.427559904165627	X2.04E.14.3_27	Other	2	Tumor
261	0.000366560772340745	0.110344847796563	X1.85864E.15_26	Not Malignant	5	Tumor
262	0.000712705418327293	0.0904092446273252	X2.39E.14.1_27	Not Malignant	7	Tumor
263	0.00113979030157823	0.261412432622514	X1.09E.16.54_24	Malignant	6	Tumor
264	0.00152458926721566	0.230382950741941	X1.18342E.17.2_26	Other	4	Tumor
265	0.0007855861062505	0.1542726842811	X8.57E.15.7_25	Not Malignant	5	Tumor
266	0.000475878111757871	0.376896944714742	X1.92857E.14.2_26	Other	6	Tumor
267	0.000309414070223091	0.356721438573272	X1.08E.16.2_24	Other	4	Tumor
268	0.000744175495447303	0.252084411870495	X1.22849E.17.4_26	Other	4	Tumor
269	0.00089962935821116	0.258180487297019	X8.37E.15_14	Other	7	Tumor
270	0.00117561123243011	0.449727372313736	X8.26E.16_22	Malignant	7	Tumor
271	0.00084524643391112	0.356972466801098	X1.07E.15.7_22	Other	7	Tumor
272	0.00052886263006153	0.153245233519719	X8.30E.15_23	Not Malignant	5	Tumor
273	0.00207842995656842	0.166640566785924	X1.53E.16.7_24	Other	4	Tumor
274	0.00148962440098948	0.435096275615219	X1.04E.15.12_24	Malignant	7	Tumor
275	0.001469959460143	0.560310074964758	X1.22E.14.5_25	Malignant	6	Tumor
276	0.00137159847362459	0.193153466586883	X1.28975E.16.5_26	Other	2	Tumor
277	0.00243589561472652	0.417446728156694	X1.25409E.16_28	Malignant	10	Tumor
278	0.00160983766336761	0.408445334967488	X1.06419E.16_28	Malignant	3	Tumor
279	0.00232344756268911	0.35125007063308	X1.53E.16.8_30	Malignant	10	Tumor
280	0.00145664522818498	0.426216197859577	X1.93E.14.9_31	Malignant	10	Tumor
281	0.00201402325873237	0.173021993106732	X9.85E.16.2_30	Other	10	Tumor
282	0.00163933888068473	0.180734443286493	X9.84E.16.9_31	Other	10	Tumor
283	0.0019717882238016	0.199512532924819	X2.31E.14.2_29	Other	10	Tumor
284	0.00165480980681758	0.266695582328576	X1.05E.15.4_29	Malignant	10	Tumor
285	0.00173122046619287	0.136649939041899	X1.32E.15.6_30	Other	8	Tumor
286	0.0022358434162176	0.15017991563787	X1.22302E.14.1_28	Other	10	Tumor
287	0.00181931944048692	0.182173842672782	X1.65E.14.5_31	Other	10	Tumor
288	0.000931006186848264	0.0280281425165523	X1.46E.16.29_25	Not Malignant	3	Tumor
289	0.00038204542803037	-0.0917075945082222	X1.07E.15.3_27	Not Malignant	5	Tumor
290	0.00140729663487678	0.310620174340407	X1.53292E.16.7_28	Malignant	10	Tumor
291	0.000249634656051753	0.0474723097601846	X2.01E.14_27	Not Malignant	5	Tumor
292	0.00126012936609712	0.448915610845748	X6.49E.16.6_23	Malignant	7	Tumor
293	0.000482922849952362	0.131248190665452	X1.89E.15.5_24	Not Malignant	2	Tumor
294	0.0010032792408446	0.286261541112462	X8.65386E.16.6_28	Malignant	8	Tumor
295	0.00104926624399031	0.175318759663388	X1.22E.16.2_31	Other	10	Tumor
296	0.00137763441682085	-0.134911258870008	X1.25E.16.10_23	Other	3	Tumor
297	0.00241371035086882	0.0306911690150528	X8.07386E.16.2_28	Other	10	Tumor
298	0.00225672262967319	0.23799922093551	X9.71E.14.1_31	Other	10	Tumor
299	0.00190809430054269	0.348014986898323	X1.30545E.14.1_28	Malignant	10	Tumor
300	0.00209982666061956	0.36660454934924	X1.48E.16.15_31	Malignant	7	Tumor
301	0.0018503991302179	0.503282054356733	X1.25E.16.12_27	Malignant	6	Tumor
302	0.0011591302660158	0.280527421179353	X2.36E.14.6_12	Malignant	8	Tumor
303	0.000349187190957756	0.278968394243377	X2.01E.14_23	Other	5	Tumor
304	9.21165137137533e-05	0.097471659088428	X1.31E.14.25_23	Not Malignant	5	Tumor
305	0.000104519433018846	-0.0378430569557528	X1.71E.14.8_23	Not Malignant	5	Tumor
306	0.000900421782600009	0.270478944569335	X8.30E.16.2_14	Other	6	Tumor
307	0.000952837390368859	0.348492422797621	X6.24E.16.8_24	Other	4	Tumor
308	0.000794136399411732	0.0792444809131392	X2.27E.14.13_22	Not Malignant	6	Tumor
309	0.000274904634112258	0.220234110809045	X8.5163E.16_26	Not Malignant	4	Tumor
310	0.00139566764014341	0.367170148386804	X6.85285E.16.2_26	Malignant	7	Tumor
311	0.000593691772122747	0.526882454965506	X1.66E.14.12_23	Other	6	Tumor
312	0.000390577590848018	0.350279491726426	X1.81E.15.5_23	Other	6	Tumor
313	0.000426129570968872	0.239980942818148	X1.26E.14.2_13	Not Malignant	5	Tumor
314	0.00017355297360516	-0.383346029041145	X1.29E.16.5_23	Not Malignant	1	Tumor
315	0.000337496307671569	-0.0610556396979057	X1.01E.16.7_27	Not Malignant	1	Tumor
316	0.000463641191053553	0.399868786272857	X2.31E.14.9_27	Other	7	Tumor
317	0.000492568970301942	0.363987823885729	X1.00E.17.3_25	Other	7	Tumor
318	0.000232727907053612	0.342552499672058	X1.08652E.16.3_26	Other	7	Tumor
319	0.000453562938216137	0.209875779629611	X1.06E.16.11_27	Not Malignant	5	Tumor
320	0.000196153546543993	0.137544974783119	X1.54E.15.25_25	Not Malignant	5	Tumor
321	0.00116459904288195	0.126797033424948	X1.09E.16.50_25	Other	1	Tumor
322	0.00104870361577548	-0.0279304727587154	X1.85E.15.16_23	Other	5	Tumor
323	0.000878369561408194	-0.107342197317404	X6.41E.16.1_24	Not Malignant	5	Tumor
324	0.00120800727442261	0.0807055879692454	X1.57E.14.17_23	Other	5	Tumor
325	0.000864949190850063	-0.23037050771914	X1.23E.17.8_27	Not Malignant	1	Tumor
326	0.000364164918312792	0.243964268561819	X1.57E.15_24	Not Malignant	5	Tumor
327	0.000578512842281127	0.449260877551983	X2.40E.14.17_25	Other	4	Tumor
328	0.000329924522935032	0.0902367662307873	X9.74406E.14.4_26	Not Malignant	4	Tumor
329	0.000633169110769318	0.0248025288681552	X1.23E.17.6_23	Not Malignant	5	Tumor
330	0.000449947359478662	-0.163344859714231	X2.27E.14.11_24	Not Malignant	5	Tumor
331	0.000458544076396045	0.226637289418276	X1.54E.15.9_23	Not Malignant	7	Tumor
332	0.000548112689586628	-0.0824905448430456	X2.00E.14.3_25	Not Malignant	5	Tumor
333	7.98260745342775e-05	-0.11239614988784	X1.56E.15.6_23	Not Malignant	5	Tumor
334	0.000263239415991103	0.0525139991765024	X1.57E.14.5_12	Not Malignant	5	Tumor
335	0.000200490606483553	0.128322487481772	X1.27E.14.9_27	Not Malignant	5	Tumor
336	0.000337943969159694	-0.337304701879662	X2.36E.14.10_12	Not Malignant	1	Tumor
337	0.000427524657040781	0.249666825386127	X1.97E.14.1_23	Not Malignant	5	Tumor
338	0.000288630642165045	-0.0153008069764016	X8.36718E.15_26	Not Malignant	5	Tumor
339	0.000333165807663644	0.313358852937028	X8.08E.15.9_27	Other	4	Tumor
340	0.000402436965714154	-0.126327843001279	X6.49699E.16.5_26	Not Malignant	2	Tumor
341	0.000299916016633893	0.402067726572889	X1.22637E.17.1_26	Other	4	Tumor
342	0.000130321826921568	0.00463762101775791	X1.05E.17.3_23	Not Malignant	5	Tumor
343	0.000340867288664875	0.391566621578336	X2.39596E.14.8_26	Other	6	Tumor
344	0.000922349265914654	-0.156670390598292	X2.32E.14.7_27	Not Malignant	5	Tumor
345	0.000328519592545427	0.198452657100293	X2.00E.14.12_27	Not Malignant	5	Tumor
346	0.000401113452508283	-0.0513633407366629	X1.05E.15.10_25	Not Malignant	5	Tumor
347	0.000454688203684574	-0.157254879155289	X1.28E.16.1_25	Not Malignant	5	Tumor
348	0.000397225149138075	-0.150268153242706	X1.62E.14.28_25	Not Malignant	5	Tumor
349	0.000700146834805923	0.381148566059117	X8.57E.15.6_24	Other	6	Tumor
350	0.000391423934116919	0.195813631411811	X6.85E.16.3_27	Not Malignant	5	Tumor
351	0.00168864665398463	0.41123643746393	X1.82E.15.9_24	Malignant	4	Tumor
352	0.000861339610899811	0.0567918831284011	X7.77E.15.4_23	Not Malignant	5	Tumor
353	0.00112244612931259	0.0923947664685304	X8.51E.16.2_27	Other	5	Tumor
354	0.00033772765494224	0.541706965178163	X8.33255E.15.8_26	Other	4	Tumor
355	0.000666646195041512	-0.0181393789386917	X1.08575E.16.1_26	Not Malignant	1	Tumor
356	0.00157130905962797	0.364452293536368	X1.20667E.17_26	Malignant	4	Tumor
357	0.000863899209111395	0.344397550635422	X1.96114E.14.5_26	Other	4	Tumor
358	0.00133592696331381	0.217295983096224	X1.08402E.15.9_26	Other	4	Tumor
359	0.00134587668581918	0.340133971373415	X8.26E.16.4_22	Malignant	6	Tumor
360	0.00133047261491162	0.318997775966765	X2.01E.14.8_25	Malignant	6	Tumor
361	0.00140382225435509	0.0645076210479786	X1.36E.15.4_25	Other	4	Tumor
362	0.000736055087164856	0.462024708552639	X1.30607E.14.7_26	Other	6	Tumor
363	0.000697478700630695	0.315308946530865	X1.30E.14.7_24	Other	5	Tumor
364	0.00024523576403195	0.285891944453164	X2.26419E.14_26	Other	5	Tumor
365	0.000691766988703374	0.266455576269875	X2.36E.14_22	Other	4	Tumor
366	0.000413971544997984	0.355967344548056	X1.18E.17.28_25	Other	5	Tumor
367	0.000358796150946682	-0.103728460919184	X1.03E.16.5_23	Not Malignant	5	Tumor
368	0.000779754585897949	0.193731368766622	X1.91E.14.11_24	Not Malignant	2	Tumor
369	0.0010273948534757	0.0154082719489597	X1.85464E.15.8_26	Other	1	Tumor
370	0.000329033809492433	0.305613299849199	X1.19E.17_27	Other	4	Tumor
371	0.000246443671727694	0.301306692911879	X1.32E.15.12_22	Other	5	Tumor
372	0.000815828792406018	0.249074036533039	X1.31E.16.10_27	Not Malignant	5	Tumor
373	0.00133909167326559	0.570162288827173	X2.32E.14.13_27	Malignant	4	Tumor
374	0.000544670192800307	0.404658906697697	X1.21348E.14.1_26	Other	5	Tumor
375	0.00101113794384766	0.475419271723347	X1.84E.15_12	Malignant	6	Tumor
376	0.00103086449542672	0.505239496466094	X1.85E.15_22	Malignant	4	Tumor
377	0.00111225278034606	0.303085188198559	X1.82E.15.27_24	Malignant	3	Tumor
378	0.000486894934070373	0.124946737710722	X1.96E.14.5_12	Not Malignant	7	Tumor
379	0.00042281382105725	0.341769338650198	X1.60E.15.4_22	Other	7	Tumor
380	0.000691652282816654	0.334032901979046	X6.50E.16_23	Other	7	Tumor
381	0.000354605801214583	0.214741816495685	X6.85E.16.1_22	Not Malignant	5	Tumor
382	0.000796371952458039	0.439055460255813	X1.03732E.16.4_26	Other	4	Tumor
383	0.000426366142624999	0.203733691346955	X1.01E.16.26_25	Not Malignant	3	Tumor
384	0.000746139270973808	0.466136066606163	X1.53E.16.21_25	Other	6	Tumor
385	0.000573657276269468	0.322712365523922	X1.22E.14.3_22	Other	3	Tumor
386	0.000431631349775274	0.144651537187367	X1.05E.17.6_22	Not Malignant	3	Tumor
387	0.000355927195696773	0.267029757094538	X1.70E.14.7_24	Other	4	Tumor
388	0.000374756696464854	0.0384657620870741	X1.86E.15.2_22	Not Malignant	3	Tumor
389	0.000937881122827922	-0.0482834028197429	X1.50797E.16.5_26	Not Malignant	3	Tumor
390	0.000879423220661084	0.23937116498251	X6.43E.16.1_25	Not Malignant	6	Tumor
391	0.00120979365603107	0.367560527319436	X1.60E.15.2_27	Malignant	8	Tumor
392	0.00157544949907892	0.4074380342637	X1.37E.15.3_25	Malignant	7	Tumor
393	0.000468007175389166	-0.0989390603210932	X1.21E.17.12_25	Not Malignant	5	Tumor
394	0.00116702180350723	0.455973204752924	X1.53E.15.3_24	Malignant	4	Tumor
395	0.00104338512605873	0.526580151455734	X1.30E.14.30_25	Malignant	7	Tumor
396	0.000625240959481119	0.400583042414572	X9.85E.16_25	Other	4	Tumor
397	0.00177078533037684	-0.0120931563471919	X6.47E.16.2_12	Other	3	Tumor
398	0.000899623821410955	0.149542641909884	X1.25E.16.1_22	Not Malignant	3	Tumor
399	0.00144789876575797	0.310176501136166	X1.25E.16.19_25	Malignant	7	Tumor
400	0.000705597368742141	0.165522895822299	X2.36E.14.3_15	Not Malignant	3	Tumor
401	0.000542441121125584	0.344344980186662	X1.02E.17.14_24	Other	3	Tumor
402	0.00123758417073043	0.540943482082255	X2.36E.14.8_27	Malignant	4	Tumor
403	0.000812680826548982	0.418208128351378	X6.47E.16.3_14	Other	7	Tumor
404	0.000449478398803803	0.293041000104691	X1.18424E.17.1_26	Other	7	Tumor
405	5.57846159905879e-07	NA	X1.04E.16.6_23	Other	5	Tumor
406	0.000179550343256621	0.350074708377282	X1.26E.15.3_27	Other	7	Tumor
407	5.57846159905879e-07	NA	X1.23E.17.8_23	Other	5	Tumor
408	3.79120003606289e-05	-0.0296408115021988	X1.23E.17.37_25	Not Malignant	5	Tumor
409	0.000624162362672641	-0.0111836134702753	X1.06E.16.3_27	Not Malignant	1	Tumor
410	0.000987987381460465	0.289162451693687	X2.26E.14.18_23	Other	6	Tumor
411	0.000208001128249237	0.293813958209237	X1.97E.14.7_22	Other	5	Tumor
412	0.000302438488685106	-0.166589751085126	X1.69E.14.9_23	Not Malignant	5	Tumor
413	0.000488409290862308	-0.285790852761014	X1.88494E.15.5_26	Not Malignant	5	Tumor
414	5.00032254982656e-05	0.102982762909103	X1.64E.15.14_23	Not Malignant	5	Tumor
415	0.000425179209977304	-0.00331644017000903	X1.06E.16.18_24	Not Malignant	5	Tumor
416	0.000448355290893268	-0.215750537753434	X1.85841E.15.2_26	Not Malignant	5	Tumor
417	0.000354318422645495	-0.403439584593507	X1.64E.15.3_23	Not Malignant	5	Tumor
418	9.59680711605086e-05	0.0146173034483601	X6.49E.16.2_27	Not Malignant	5	Tumor
419	0.00149212646914717	0.160266671005357	X1.85E.15.29_25	Other	6	Tumor
420	0.000898940561360712	0.308320381155045	X1.29586E.14.1_26	Other	6	Tumor
421	0.000926672516295972	-0.0601097037814186	X1.65E.14.28_12	Not Malignant	9	Tumor
422	0.000152225616294249	0.22452279135651	X1.06E.16.19_24	Not Malignant	5	Tumor
423	0.000547175544481513	0.215905882894903	X1.32571E.15.10_26	Not Malignant	7	Tumor
424	0.00033969058621415	-0.00284209953098242	X1.62E.14.32_25	Not Malignant	5	Tumor
425	0.000148626416400335	0.124395447106338	X1.31E.16.21_25	Not Malignant	5	Tumor
426	0.00102811470734031	-0.479169570048148	X9.84E.16.6_24	Other	1	Tumor
427	0.000478242378136379	0.171462618919058	X1.88494E.15.7_26	Not Malignant	5	Tumor
428	0.000517271128535457	0.18889333626891	X1.05E.17.25_27	Not Malignant	2	Tumor
429	5.29438778206825e-05	0.168765347484244	X1.88E.15.15_23	Not Malignant	5	Tumor
430	0.000339197259586525	0.274820025398923	X1.23357E.16.1_26	Other	8	Tumor
431	0.000500904784737743	-0.0312869528658555	X6.49E.16.3_23	Not Malignant	5	Tumor
432	0.000563070041067106	0.199098506371859	X1.25E.14_25	Not Malignant	2	Tumor
433	0.00124699275952995	-0.0224752403123719	X2.31E.14.23_25	Other	6	Tumor
434	0.00123422928805123	0.154151946075141	X1.57E.15.8_24	Other	6	Tumor
435	0.000538047953955281	-0.021684370751456	X1.86E.15.13_24	Not Malignant	5	Tumor
436	0.000915466716330959	0.069732799756898	X1.62E.14.25_23	Not Malignant	8	Tumor
437	0.001099076318742	0.532261056861634	X1.52982E.15.1_26	Malignant	6	Tumor
438	0.000446592228566984	-0.124079779715165	X2.36E.14.1_23	Not Malignant	8	Tumor
439	0.000325108186435926	0.317043878025647	X1.17E.17.10_27	Other	5	Tumor
440	0.000612366861661678	-0.27182298625665	X1.02578E.17.3_26	Not Malignant	1	Tumor
441	0.000535182357614291	-0.0403347585066013	X1.54E.15.9_14	Not Malignant	5	Tumor
442	0.00050438002174857	0.243121504308422	X1.32E.15.3_27	Not Malignant	5	Tumor
443	0.000377278622925251	0.0815077340506524	X1.23E.17.29_23	Not Malignant	3	Tumor
444	0.00074101765117888	-0.0223583593890802	X1.26E.16.33_27	Not Malignant	4	Tumor
445	0.00122079928767838	0.392243726816981	X1.09E.16.16_31	Malignant	10	Tumor
446	0.000598510565155882	0.167660291245212	X2.32E.14.15_24	Not Malignant	3	Tumor
447	0.000730125318048397	0.430147952010084	X1.92E.14.14_22	Other	6	Tumor
448	3.00844568488615e-05	0.0860123729002943	X1.71E.14_25	Not Malignant	5	Tumor
449	0.000615599662570049	0.295116907524836	X1.56E.14.4_22	Other	6	Tumor
450	0.000122488625403932	0.143395234384891	X1.08E.16.3_22	Not Malignant	5	Tumor
451	0.000282011654861357	0.554714408397945	X1.29E.16.6_27	Other	6	Tumor
452	0.000452019592607484	-0.0881898251899693	X8.74E.16.11_25	Not Malignant	5	Tumor
453	0.000253244544834428	0.336677072872074	X1.18E.17.17_13	Other	5	Tumor
454	7.98074151046072e-05	0.313947286423515	X8.21108E.16.3_26	Other	5	Tumor
455	0.000528251118227874	0.422618363366019	X2.26E.14.2_23	Other	6	Tumor
456	0.000413492297953339	0.364361894017384	X1.51E.16.23_24	Other	4	Tumor
457	9.44880041739283e-05	0.155559928726524	X1.23E.16.9_24	Not Malignant	5	Tumor
458	0.00049345063583317	0.24686053134142	X1.16E.17.2_27	Not Malignant	4	Tumor
459	0.000571580900635165	-0.0105777197506582	X7.84E.15_14	Not Malignant	1	Tumor
460	0.000477149234318708	0.142536968651912	X6.47E.16.3_22	Not Malignant	4	Tumor
461	0.000436701098081914	0.0942747454125254	X1.34E.14.3_25	Not Malignant	4	Tumor
462	0.00246549467138498	0.203876597824175	X1.08E.15.26_14	Other	3	Tumor
463	0.00114741378893189	0.129377185185157	X8.30E.16_25	Other	3	Tumor
464	0.000327934275454504	0.204928108765584	X1.09E.16.40_23	Not Malignant	5	Tumor
465	0.00110327810689977	0.233947637267009	X1.16414E.17.2_26	Other	5	Tumor
466	0.00102781400218326	-0.23678971118283	X2.27914E.14.10_26	Other	1	Tumor
467	0.00154794634287253	-0.00727806570610212	X9.75727E.14.3_26	Other	3	Tumor
468	0.000623084745869737	0.339485801405283	X2.31E.14.6_27	Other	3	Tumor
469	0.00107061786214573	0.0813517486406926	X2.00E.14.9_14	Other	3	Tumor
470	0.000690650653206967	0.0670436491992744	X1.66E.14.24_25	Not Malignant	3	Tumor
471	0.00055822945379891	0.182891895947271	X9.71E.14.3_22	Not Malignant	5	Tumor
472	0.00104027754567881	0.540232387197673	X1.18E.17.20_24	Malignant	7	Tumor
473	0.000279775600068469	0.294860699007283	X1.51E.16.14_22	Other	5	Tumor
474	0.000212990805108173	0.230546340649672	X1.18E.17.4_22	Not Malignant	5	Tumor
475	0.00148433921904265	0.434057776825932	X1.86E.15.7_25	Malignant	2	Tumor
476	0.000753905124622977	0.20809334274742	X1.09E.16.10_25	Not Malignant	5	Tumor
477	0.00135660131148626	0.450332100533067	X8.4296E.16_26	Malignant	7	Tumor
478	0.000265315308689664	0.204960554740589	X1.25E.16.4_22	Not Malignant	3	Tumor
479	5.57846159905879e-07	NA	X8.02E.15.2_27	Other	5	Tumor
480	0.00128200098949238	0.18659334150024	X1.25E.16.1_24	Other	2	Tumor
481	0.000459763406809765	0.204207852287494	X1.04588E.15.1_26	Not Malignant	5	Tumor
482	0.000494185459174505	0.183052688422296	X1.18904E.17.6_26	Not Malignant	3	Tumor
483	0.000490026005931221	0.339318791922385	X2.36E.14.8_24	Other	4	Tumor
484	0.000731049556240505	0.13137840972462	X1.00E.17.26_27	Not Malignant	5	Tumor
485	0.000940358257704041	0.134067351631634	X1.23E.17.13_13	Not Malignant	7	Tumor
486	0.000499229315937282	-0.179787057351027	X1.26E.16.2_22	Not Malignant	1	Tumor
487	0.00113620193101286	-0.0920019174964955	X1.57E.15.20_27	Other	1	Tumor
488	0.000806405728659535	0.190717271596098	X2.32E.14.1_23	Not Malignant	5	Tumor
489	0.000451764437115234	-0.0532165494716196	X6.47E.16_24	Not Malignant	1	Tumor
490	7.81295162893773e-05	0.0262905838527409	X1.88E.15.30_25	Not Malignant	5	Tumor
491	0.000979187977833958	0.0227219270514113	X1.97E.14.7_14	Not Malignant	5	Tumor
492	0.00188974694609978	0.0797844727926104	X2.36E.14.13_39	Other	10	Tumor
493	0.0011569939458969	0.376318690362395	X1.53E.16.17_13	Malignant	6	Tumor
494	0.00176981975520341	0.253053965820927	X1.86E.15.12_6	Malignant	8	Tumor
495	0.00102138401133851	0.176768986299146	X1.23357E.16.6_26	Other	4	Tumor
496	0.00115262951925508	0.175510245126125	X1.62E.14.2_22	Other	6	Tumor
497	0.000611090600850488	0.546026332685783	X2.01E.14.4_27	Other	7	Tumor
498	0.000809531166963419	0.121134969948397	X1.97E.14.12_24	Not Malignant	2	Tumor
499	0.000361797660490399	0.100148463383439	X1.05E.17.16_25	Not Malignant	2	Tumor
500	0.00025652253216855	0.0732672158806093	X8.46826E.16.4_26	Not Malignant	5	Tumor
501	0.000501995370176494	0.434745610653752	X1.09E.16.10_27	Other	6	Tumor
502	5.57846159905879e-07	NA	X9.74E.14_23	Other	5	Tumor
503	0.000134118937007878	-0.00147301808815212	X9.76E.14.3_23	Not Malignant	5	Tumor
504	0.000107157777777072	0.227378212032671	X8.08E.15.4_22	Not Malignant	5	Tumor
505	0.000462657581796531	0.355218258234504	X1.99809E.14.8_26	Other	5	Tumor
506	0.000446591055694751	0.0016787447635586	X1.26E.14.3_22	Not Malignant	5	Tumor
507	0.000599469232419978	0.085536304155707	X1.56E.14.2_23	Not Malignant	2	Tumor
508	0.00047020114447604	-0.246913562914283	X1.26E.16.12_24	Not Malignant	2	Tumor
509	0.000897216056062845	0.321241922224101	X1.53E.15.15_24	Other	7	Tumor
510	0.000516222828974494	-0.18853029362394	X1.70E.14.11_25	Not Malignant	5	Tumor
511	0.00129376503396802	-0.0658953058451939	X1.06E.16.6_14	Other	1	Tumor
512	0.00114195624298938	0.0836179446235969	X1.53E.16.2_14	Other	1	Tumor
513	0.00086179282814912	-0.0743351396419062	X6.27E.16.22_25	Not Malignant	5	Tumor
514	0.00073922112703188	0.150200725741413	X1.08E.15.10_13	Not Malignant	7	Tumor
515	0.000556839017404861	-0.0241427839628219	X6.88491E.16_26	Not Malignant	5	Tumor
516	0.00044147568104972	-0.0251075100117378	X1.09E.16.14_23	Not Malignant	2	Tumor
517	0.000309736224531192	0.266103178208024	X1.32E.15.6_13	Other	6	Tumor
518	0.000419370971176089	0.00357530196858354	X1.82E.15.4_25	Not Malignant	5	Tumor
519	0.00123832789476954	0.482181102006123	X1.57E.14.9_25	Malignant	6	Tumor
520	0.000260632199237844	0.111252221084064	X2.00E.14.9_5	Not Malignant	8	Tumor
521	0.000456855862816843	0.291530789292622	X1.45E.16_25	Other	5	Tumor
522	0.000593804240854804	0.130827509785851	X8.65E.16_24	Not Malignant	6	Tumor
523	0.000130590843556926	0.31795663616207	X1.88E.15.9_22	Other	4	Tumor
524	0.000423633666097102	0.24828590777032	X6.49E.16.7_13	Not Malignant	5	Tumor
525	3.5596043259117e-05	0.0602494249981503	X1.92E.14.17_23	Not Malignant	5	Tumor
526	0.000690278212173147	0.188461336793079	X1.35E.14.12_23	Not Malignant	5	Tumor
527	0.000421147378213114	0.0995773240055038	X1.00E.17.17_23	Not Malignant	5	Tumor
528	0.000989615328269732	0.375296385879516	X1.53E.15.11_24	Other	6	Tumor
529	0.000485644063255193	0.270817071157939	X1.64E.15.25_24	Other	4	Tumor
530	0.00139960914160315	0.294578805356358	X1.70E.14.1_13	Malignant	4	Tumor
531	0.001352752437642	0.508146364752994	X1.00E.16.1_27	Malignant	7	Tumor
532	0.000794889769579255	0.277564767376841	X1.48E.16.2_13	Other	5	Tumor
533	0.000346102635628726	0.272579366369883	X1.45E.16.5_24	Other	5	Tumor
534	0.000288783285818035	0.046443078204504	X8.43E.16.7_23	Not Malignant	5	Tumor
535	0.00086496684767235	0.304009825703245	X1.45215E.16.4_26	Other	6	Tumor
536	0.000261832690076181	0.122855791040631	X1.60E.15.7_23	Not Malignant	5	Tumor
537	0.000284526960231138	-0.0261760373263256	X1.50797E.16.6_26	Not Malignant	5	Tumor
538	0.001341681676557	0.0444847158930698	X2.31E.14.4_24	Other	5	Tumor
539	0.000839405748370758	0.0197632048552745	X1.63872E.15_26	Not Malignant	5	Tumor
540	0.00106515236307316	0.313548323374514	X2.27E.14.14_23	Malignant	4	Tumor
541	0.00136961674304513	0.482228757533828	X1.71E.14.4_22	Malignant	6	Tumor
542	0.00142047325479147	0.359049439461147	X9.70238E.14.2_26	Malignant	2	Tumor
543	0.000714607523803929	0.509077527412683	X1.16E.17_24	Other	7	Tumor
544	0.000845997562977518	0.280515827204525	X1.53E.16.10_23	Other	5	Tumor
545	0.000973466020154947	0.397961383319239	X1.88E.15.31_27	Other	6	Tumor
546	0.00123357682572007	-0.0644669729509293	X1.53E.15.19_25	Other	5	Tumor
547	0.000248855788270667	0.141901096198176	X1.65738E.14.1_26	Not Malignant	5	Tumor
548	0.000786105378323763	0.123955459547727	X1.65E.14.8_24	Not Malignant	5	Tumor
549	0.000927987387097756	-0.0783546579881979	X1.21E.14.14_25	Not Malignant	5	Tumor
550	0.00158755988091625	0.174928318152754	X1.81E.15.2_25	Other	2	Tumor
551	0.00099267572707914	0.230003288032619	X1.23E.16.14_27	Not Malignant	5	Tumor
552	0.000580024121023057	0.280241164035769	X1.86E.15.15_23	Other	5	Tumor
553	0.000358635220791631	0.146037004905429	X1.65E.14.42_24	Not Malignant	5	Tumor
554	0.000729773703348751	0.271691204419439	X1.07E.15.2_24	Other	7	Tumor
555	1.56676603617656e-05	-0.0216169119070442	X1.71E.14.10_13	Not Malignant	5	Tumor
556	0.000202936174337304	0.0126405677494612	X1.07E.15.4_25	Not Malignant	5	Tumor
557	0.000539078106969229	0.400414007827681	X1.91E.14.18_27	Other	5	Tumor
558	0.000352514093361864	0.331222085403071	X1.07E.15.9_27	Other	6	Tumor
559	0.000918943026394053	0.246847828251123	X1.25E.16.1_15	Not Malignant	7	Tumor
560	5.14060465160237e-05	0.196737578297155	X1.65E.14.43_25	Not Malignant	5	Tumor
561	0.00058162819825976	-0.108250850477732	X2.27371E.14.22_26	Not Malignant	1	Tumor
562	0.00140976611284048	0.402411595705568	X1.26E.16.1_27	Malignant	4	Tumor
563	0.00154867917950825	0.375918770502532	X1.60E.15.2_24	Malignant	2	Tumor
564	0.000486613358088399	0.165511071279742	X8.02E.16.1_25	Not Malignant	2	Tumor
565	0.000920084321985071	0.378180962109227	X8.07E.16.5_27	Other	4	Tumor
566	0.000542437651082619	0.32799568709437	X8.26E.16.7_27	Other	4	Tumor
567	0.000729347149302531	0.312117235120989	X8.61E.15.1_22	Other	6	Tumor
568	0.000745411878540462	-0.0268654555051394	X1.21E.17.27_25	Not Malignant	5	Tumor
569	0.000859055458123272	0.0716777081567633	X1.89E.15.5_23	Not Malignant	1	Tumor
570	0.000729435445229384	0.56807611227467	X8.29E.16.1_27	Other	7	Tumor
571	0.000837809008466945	0.440791941088951	X1.45E.16.8_22	Other	6	Tumor
572	0.000169468747836506	0.0101527801363572	X1.71E.14.5_22	Not Malignant	3	Tumor
573	0.000135088727361895	0.289029971577698	X1.22E.14.12_27	Other	5	Tumor
574	3.64903290064587e-05	0.27196530412948	X9.84E.16.2_27	Other	5	Tumor
575	2.60977048428615e-05	0.246986765135453	X1.53E.15.10_22	Not Malignant	5	Tumor
576	0.000143993567269304	-0.15476828741913	X1.29E.16.16_27	Not Malignant	5	Tumor
577	3.80489884344421e-05	0.0563863322853352	X1.27E.14.18_23	Not Malignant	5	Tumor
578	0.000549459151983553	-0.00524850164209652	X1.65E.14.27_24	Not Malignant	4	Tumor
579	5.57846159905879e-07	NA	X1.35E.14.3_25	Other	5	Tumor
580	0.000737640968915489	0.436445708884499	X8.09E.15.8_22	Other	5	Tumor
581	8.86643800927679e-05	0.234981875588678	X2.32E.14.26_24	Not Malignant	5	Tumor
582	0.000147857184927698	-0.0334092907270627	X1.28268E.16.3_26	Not Malignant	5	Tumor
583	0.000162713347541716	0.258750630375482	X8.47E.16.1_12	Other	7	Tumor
584	0.000320618062746015	-0.158762541540124	X1.08E.15.23_23	Not Malignant	5	Tumor
585	0.00155059502229741	-0.10520571189469	X8.48E.16.1_25	Other	1	Tumor
586	0.000732301299712065	0.265143602729583	X1.64E.15.6_25	Other	7	Tumor
587	0.000185824963996012	0.0164924705356922	X1.25E.16.15_24	Not Malignant	5	Tumor
588	0.000312042832539452	0.212069176600887	X6.72272E.16.3_26	Not Malignant	5	Tumor
589	0.000914927474470427	0.0568996243459813	X1.64E.15.30_24	Not Malignant	5	Tumor
590	0.000904667098365687	0.397087629152719	X1.23E.16.9_22	Other	3	Tumor
591	0.000355776855140621	0.123796563077331	X1.46E.16.4_25	Not Malignant	3	Tumor
592	0.000183191642128797	0.0960106159353075	X1.28E.15.2_22	Not Malignant	5	Tumor
593	5.57846159905879e-07	NA	X1.85E.15.40_24	Other	5	Tumor
594	0.000249800950706564	0.381770647799448	X2.31E.14.11_24	Other	4	Tumor
595	0.000188400307972364	0.120515305284425	X2.28E.14.38_25	Not Malignant	5	Tumor
596	0.00102167392464378	0.149102678915145	X1.31E.16.10_22	Other	6	Tumor
597	0.000455171057355556	0.326836056082957	X2.39E.14.4_24	Other	5	Tumor
598	0.000494082421885227	0.341741108805581	X2.28E.14.3_25	Other	5	Tumor
599	0.000293692594360258	-0.195468492067199	X6.27E.16.12_25	Not Malignant	5	Tumor
600	0.000303852133935975	0.279216174503017	X6.85E.16.2_24	Other	5	Tumor
601	0.000313558028047102	0.133891165578557	X1.09E.16.16_25	Not Malignant	5	Tumor
602	0.000957901918520403	0.235584742373659	X8.48E.16.2_5	Not Malignant	5	Tumor
603	0.000739130679650977	0.171966954036411	X1.28E.16_27	Not Malignant	4	Tumor
604	0.000307227166761536	0.0901049378530591	X1.23E.16.21_22	Not Malignant	5	Tumor
605	0.00039867124516264	0.216765284408362	X1.65E.14.18_31	Not Malignant	8	Tumor
606	9.40428761351142e-05	0.0299751850234484	X1.02E.17.11_23	Not Malignant	5	Tumor
607	0.000295892075643615	0.0221240833798934	X1.18E.17.36_23	Not Malignant	5	Tumor
608	0.0002825439710273	0.0162217461306159	X7.77E.15.1_6	Not Malignant	8	Tumor
609	0.000713742972707411	0.211848363435868	X1.26E.16.23_25	Not Malignant	7	Tumor
610	0.000286300924547999	0.291091114579132	X1.53E.15.22_23	Other	7	Tumor
611	0.000400348624728907	0.372957979296292	X1.05E.15.12_6	Other	7	Tumor
612	0.000214418525903416	0.324441114951848	X1.92E.15.1_12	Other	5	Tumor
613	0.000181479411324013	-0.123908740324572	X1.09E.16.32_25	Not Malignant	5	Tumor
614	0.000588399498275488	-0.376796822555797	X1.08E.16.1_27	Not Malignant	1	Tumor
615	0.000755451031653651	0.0508231290481785	X1.48E.16.19_24	Not Malignant	5	Tumor
616	0.00039881757931687	-0.154749699114544	X1.26E.15.8_25	Not Malignant	1	Tumor
617	0.00011214496323305	-0.0072721820194724	X6.49E.16.10_25	Not Malignant	5	Tumor
618	0.00107711152080106	0.129482074355184	X6.21E.16.1_23	Other	1	Tumor
619	0.000144718189319533	0.245445114981379	X1.28E.16.24_25	Not Malignant	5	Tumor
620	0.00032690333871787	0.110939263872783	X1.92E.14.2_24	Not Malignant	5	Tumor
621	0.000443487180873156	0.389053092927496	X2.36E.14.9_24	Other	7	Tumor
622	0.00110883467081613	0.283401202598203	X1.31E.16.26_24	Malignant	3	Tumor
623	0.000397453789154321	0.0795250065068238	X7.83E.15.1_25	Not Malignant	3	Tumor
624	0.000163426053299718	0.13185129645687	X1.85E.15.39_24	Not Malignant	5	Tumor
625	0.000413649221288516	0.188292971297086	X8.36718E.15.1_26	Not Malignant	3	Tumor
626	0.000157530036614957	-0.124313823055843	X8.57824E.15.4_26	Not Malignant	3	Tumor
627	0.000212459626191008	-0.0743120380760477	X6.67E.16.1_22	Not Malignant	5	Tumor
628	0.000436796518206919	0.00588221780357738	X1.53E.16.17_23	Not Malignant	5	Tumor
629	0.000170686125584962	0.352223680476427	X2.01E.14.7_25	Other	5	Tumor
630	0.000533090876419488	0.0765893117542512	X1.33E.15_22	Not Malignant	1	Tumor
631	0.000241002109060507	-0.0254587151981725	X1.07186E.15.7_26	Not Malignant	5	Tumor
632	0.00116811997492538	0.444027510856174	X1.52872E.15.7_26	Malignant	7	Tumor
633	0.000863655292645414	0.295398404626564	X1.5678E.15.2_26	Other	3	Tumor
634	0.00176054744225608	0.224395988965924	X2.05372E.14.8_26	Other	8	Tumor
635	0.00126245274624139	0.478325543992171	X8.26E.16.6_13	Malignant	6	Tumor
636	0.000193712347773105	0.116082936073762	X1.66E.14.15_27	Not Malignant	5	Tumor
637	0.000531958005365974	0.425027457684909	X1.65E.14.4_23	Other	5	Tumor
638	0.000305252973292514	0.317877819255442	X1.82E.15.14_25	Other	5	Tumor
639	0.000626476576366268	0.403290143023119	X1.36E.15.2_23	Other	6	Tumor
640	0.000874808715021799	0.442017820400746	X1.05E.15.6_25	Other	7	Tumor
641	0.000492890571238218	0.356476114387757	X1.62E.14.21_24	Other	3	Tumor
642	5.57846159905879e-07	NA	X1.81E.15.3_22	Other	5	Tumor
643	0.000267910769633016	0.28120522849881	X6.43E.16.4_23	Other	5	Tumor
644	0.00055501296438654	-0.0756953221112161	X1.56E.14.6_25	Not Malignant	5	Tumor
645	0.00112341512593396	0.224159952798809	X1.04E.15.15_6	Other	8	Tumor
646	0.00100273438772578	0.385741741546117	X1.18E.17.13_14	Malignant	4	Tumor
647	5.5275440335755e-05	-0.0764623551234473	X1.28E.15.4_23	Not Malignant	5	Tumor
648	0.000121304494566395	0.10279579920089	X1.05E.17.14_23	Not Malignant	5	Tumor
649	7.27742835398693e-05	-0.135015522334526	X1.48E.16.7_12	Not Malignant	5	Tumor
650	0.000399027938775333	0.12368139907477	X1.54E.16.4_22	Not Malignant	4	Tumor
651	0.00151550103009367	0.0506142229017923	X1.65E.14.21_23	Other	4	Tumor
652	0.00146527963582003	-0.0559007837716703	X1.85017E.15.3_26	Other	1	Tumor
653	0.000449804873480239	0.203040253787569	X1.63E.15.3_25	Not Malignant	7	Tumor
654	0.000234472920052896	0.352719512917245	X1.62E.14_23	Other	5	Tumor
655	8.71411697164105e-05	0.248571537444401	X1.22925E.17.6_26	Not Malignant	5	Tumor
656	0.000303956469011074	-0.0425807984420224	X1.19E.17.10_23	Not Malignant	5	Tumor
657	0.000665291000315318	0.437386438650168	X1.22302E.14.3_26	Other	4	Tumor
658	0.00131881595123249	-0.0544750340814392	X1.16E.17_25	Other	3	Tumor
659	0.000360978259228175	0.0966173932744182	X1.31E.14_22	Not Malignant	7	Tumor
660	0.000503372621430332	-0.292441097098987	X2.31E.14.1_22	Not Malignant	1	Tumor
661	0.000221796603781016	0.159055318472469	X1.33E.15.14_25	Not Malignant	2	Tumor
662	0.000212786243889431	-0.177096128937404	X9.70E.14.1_22	Not Malignant	5	Tumor
663	3.208785787213e-05	0.114210909176011	X6.50E.16.1_22	Not Malignant	5	Tumor
664	7.04397613472996e-05	0.0629898010330444	X1.91645E.14_26	Not Malignant	5	Tumor
665	0.000486269697477243	0.0556269767310604	X1.88008E.15.3_26	Not Malignant	3	Tumor
666	0.000250805320181902	0.0699120342255908	X1.25546E.16.2_26	Not Malignant	5	Tumor
667	0.000561476514011628	0.0599624567868835	X1.28E.16.13_23	Not Malignant	5	Tumor
668	0.00046928185402323	0.0806815876266767	X9.84E.16.12_24	Not Malignant	5	Tumor
669	0.000188114152452563	-0.00261533995400526	X1.86E.15_27	Not Malignant	2	Tumor
670	0.00119689468616657	0.470327598494573	X1.92E.15.1_25	Malignant	3	Tumor
671	0.000628489559517185	0.338802711659229	X1.23E.16.16_23	Other	2	Tumor
672	0.000159787089421692	0.153309680204628	X1.09E.16.2_22	Not Malignant	5	Tumor
673	0.000379869316132512	0.394545478776828	X6.27E.16.8_22	Other	8	Tumor
674	0.000149918142452392	0.195062362479667	X1.85E.15.13_14	Not Malignant	5	Tumor
675	0.000119689655003828	0.281835463290123	X1.64E.15.24_24	Other	5	Tumor
676	0.000263410966879086	0.173513402991683	X6.89E.16.5_22	Not Malignant	5	Tumor
677	0.000591078328857083	0.295621512280083	X2.30723E.14.7_26	Other	2	Tumor
678	0.00103879251399929	0.0933099210840538	X2.40E.14.1_39	Other	10	Tumor
679	0.000739494922416619	0.136749892764683	X1.66E.14.14_5	Not Malignant	8	Tumor
680	5.57846159905879e-07	NA	X1.21E.17.22_25	Other	5	Tumor
681	0.000159248284169978	0.0640583359828115	X7.83985E.15.9_26	Not Malignant	5	Tumor
682	0.00197802973350282	0.571369147173329	X8.57048E.15.3_28	Malignant	10	Tumor
683	0.00081229917035555	0.286240433014049	X2.26E.14.16_23	Other	2	Tumor
684	0.000460343298637322	0.0660581633810406	X1.26E.16.38_23	Not Malignant	2	Tumor
685	0.0013903091056286	0.18191192908098	X2.27E.14.18_22	Other	5	Tumor
686	0.000928240158461578	0.337243309335573	X1.62E.14.1_24	Other	7	Tumor
687	0.00143225016154088	-0.102557567500194	X1.81E.15.12_27	Other	1	Tumor
688	0.00103017022180053	0.313328152883062	X1.35E.14.7_24	Malignant	4	Tumor
689	0.000421389267009841	0.35016691660288	X1.30E.14.20_22	Other	7	Tumor
690	0.000464150533798286	0.0629841789133283	X1.08E.16.7_25	Not Malignant	5	Tumor
691	0.00051648127909932	0.232703366654759	X1.01E.15.16_23	Not Malignant	4	Tumor
692	0.000471323002086832	0.173549014796439	X2.36162E.14.13_26	Not Malignant	3	Tumor
693	0.00103874115011932	0.0240806035581869	X2.39E.14_25	Other	1	Tumor
694	0.000492553445221508	0.382792517623543	X1.23E.16_24	Other	5	Tumor
695	0.000722610356814506	0.121616164205711	X2.31E.14.5_25	Not Malignant	5	Tumor
696	0.000735124992981393	-0.0972487935259151	X8.21E.16.2_23	Not Malignant	5	Tumor
697	0.00117890671898625	-0.368502546667132	X8.47E.16.3_25	Other	5	Tumor
698	0.00105359035622823	0.434832261236651	X2.00484E.14.7_26	Malignant	4	Tumor
699	0.00101579349005529	0.310384633978456	X8.26066E.16.2_26	Malignant	7	Tumor
700	0.000956306344988271	-0.179751512134742	X8.09E.15.3_13	Not Malignant	1	Tumor
701	0.000627534932443578	0.080920691461344	X1.86E.15.7_24	Not Malignant	5	Tumor
702	0.000497065835470168	0.280616667112119	X1.09E.16.32_24	Other	4	Tumor
703	0.000777047459602851	0.366129525021365	X1.31E.16.24_24	Other	5	Tumor
704	0.000751969841645391	0.480521785636273	X6.49699E.16.1_26	Other	6	Tumor
705	0.000514832955901085	-0.0333129874721806	X1.23E.17.33_25	Not Malignant	5	Tumor
706	0.00110385553113198	0.11299359344449	X6.49E.16.6_13	Other	6	Tumor
707	0.00029846294130074	-0.0187492277437683	X1.03E.17_23	Not Malignant	5	Tumor
708	0.000300305906311665	0.230231352625782	X1.97E.14.9_24	Not Malignant	5	Tumor
709	0.000837898985270458	0.230099941048438	X1.48E.16_27	Not Malignant	4	Tumor
710	0.000745374619603715	0.310265205052082	X8.04E.16.6_23	Other	5	Tumor
711	0.000692905210530395	0.478662405062328	X1.95E.14.4_24	Other	7	Tumor
712	0.000328234406657184	0.212306271637753	X1.28E.16.29_25	Not Malignant	5	Tumor
713	0.000487649025846609	-0.30154267770294	X1.57E.15.38_24	Not Malignant	5	Tumor
714	0.000384633420837837	0.172162497359394	X1.57E.15.6_25	Not Malignant	7	Tumor
715	0.000485505331680632	0.358809035495779	X1.54E.16.3_27	Other	5	Tumor
716	0.000525775934847668	0.354615424693264	X1.34E.14.3_27	Other	4	Tumor
717	0.00013382440641527	0.225094383287777	X1.06E.16.2_25	Not Malignant	5	Tumor
718	0.00083040961945504	0.593537135580469	X1.70E.14.9_27	Other	7	Tumor
719	0.00103059358970002	0.252209772416773	X1.23E.17.10_27	Malignant	7	Tumor
720	0.000594089926262417	0.445014162674899	X2.40E.14.23_22	Other	4	Tumor
721	0.000155622693337222	0.298485625146952	X6.72E.16.3_25	Other	7	Tumor
722	5.57846159905879e-07	NA	X7.80E.15.6_14	Other	5	Tumor
723	0.000180067573263567	0.289639907045317	X1.69E.14.8_27	Other	5	Tumor
724	0.000108414869631111	0.056497314091414	X1.35E.14.3_27	Not Malignant	5	Tumor
725	0.000319439760489918	0.363748373864147	X1.30E.14.35_24	Other	7	Tumor
726	0.000156611640425188	0.118846116491929	X1.85E.15.5_27	Not Malignant	5	Tumor
727	0.000906363306275665	0.418974214048619	X1.64E.15.15_27	Other	6	Tumor
728	0.000815524902148452	0.599465459845576	X1.00E.16.4_27	Other	7	Tumor
729	0.000163059352218117	0.308900841071707	X2.26E.14.3_24	Other	4	Tumor
730	0.000195026357300851	0.000483170104565513	X1.48E.16.9_22	Not Malignant	5	Tumor
731	8.62683698808693e-05	-5.4492915905767e-05	X2.05E.14.11_24	Not Malignant	5	Tumor
732	0.000528601377924984	0.263213962259909	X1.35E.14.19_22	Other	7	Tumor
733	0.000120148003114046	0.235465314993143	X1.45E.16.9_25	Not Malignant	5	Tumor
734	0.000556613810804072	-0.00476645770207449	X8.66E.16.11_25	Not Malignant	5	Tumor
735	4.28085816904993e-05	0.342008405370948	X1.69E.14.3_23	Other	5	Tumor
736	9.99763911432695e-05	0.127503821122716	X1.25E.16.18_23	Not Malignant	5	Tumor
737	0.000424398039200401	-0.332277353259679	X2.05E.14.5_18	Not Malignant	1	Normal
738	0.000332580493118264	-0.203985248295479	X1.23E.17.18_17	Not Malignant	3	Normal
739	0.000647815612840262	-0.334288300039894	X1.00E.15.11_17	Not Malignant	1	Normal
740	0.000425012131070071	-0.48071639975949	X6.27E.16.12_18	Not Malignant	1	Normal
741	0.000346366214773042	-0.160669405563043	X1.04E.15.28_17	Not Malignant	1	Normal
742	0.000367356465426811	-0.326093044450945	X1.30E.14.24_17	Not Malignant	5	Normal
743	0.000980257238477228	-0.322341865213325	X1.23E.16.34_17	Not Malignant	1	Normal
744	0.00082093769630103	-0.156252366188471	X2.37E.14.7_17	Not Malignant	1	Normal
745	0.00132288747772143	0.0667136491992028	X1.57E.15.20_18	Other	7	Normal
746	0.00135228148078386	0.0301833533275466	X1.46E.16.29_17	Other	7	Normal
747	0.000441223464605176	0.141415873298469	X8.46E.16.7_18	Not Malignant	4	Normal
748	0.000535270828053271	0.243099551818527	X8.37E.15.6_18	Not Malignant	5	Normal
749	0.000647420637773698	0.0548708926871006	X1.23E.17.7_17	Not Malignant	5	Normal
750	0.000987018621372156	-0.279330676972406	X8.57E.15.5_18	Not Malignant	5	Normal
751	0.000836475647522084	0.0461365324934757	X1.66E.14.7_18	Not Malignant	4	Normal
752	0.00131117619086439	-0.0723094021988478	X6.27E.16.17_17	Other	1	Normal
753	0.000844774043188289	0.20611421055087	X8.02E.15.2_18	Not Malignant	4	Normal
754	0.000692935079103892	0.155618102012094	X1.22E.16.7_16	Not Malignant	4	Normal
755	0.000852592104097378	-0.206072951263962	X1.00E.17.35_18	Not Malignant	1	Normal
756	0.000759390376206373	-0.11836049088995	X1.84E.15.3_17	Not Malignant	1	Normal
757	0.000158744560624915	0.00932493697914182	X1.53E.16.16_18	Not Malignant	5	Normal
758	0.000200122708061652	0.200836129243686	X1.57E.15.9_17	Not Malignant	5	Normal
759	0.000220274873873765	-0.0101510329883357	X1.00E.17.13_17	Not Malignant	5	Normal
760	0.000248663463826937	0.12820994923062	X1.08E.16.4_18	Not Malignant	5	Normal
761	0.000254243589584738	0.121162469531519	X1.46E.16.5_16	Not Malignant	5	Normal
762	0.000452187181785186	0.0596641482168128	X1.86E.15.6_17	Not Malignant	5	Normal
763	0.000538352302705838	0.0775936919745012	X2.36E.14.15_16	Not Malignant	3	Normal
764	0.000622439585840358	0.0210954020566592	X6.46E.16.5_17	Not Malignant	5	Normal
765	0.000726445007212893	-0.0734248982610413	X1.46E.16.44_17	Not Malignant	5	Normal
766	0.000975109833123016	0.147828987218342	X6.21E.16.1_18	Not Malignant	1	Normal
767	0.00110077347449218	0.0741737903966259	X1.37E.15_17	Other	3	Normal
768	0.000357290299760354	-0.0358358526043314	X8.08E.15.1_18	Not Malignant	5	Normal
769	0.00041993689126971	-0.280075582556025	X1.51E.16.3_17	Not Malignant	5	Normal
770	0.000510518212166896	-0.025725797374616	X6.27E.16.11_17	Not Malignant	5	Normal
771	0.000584528030852715	-0.18785697344201	X1.65E.14.4_17	Not Malignant	1	Normal
772	0.000713863510577477	0.185822392499195	X1.01E.16.23_4	Not Malignant	7	Normal
773	0.000417709008452573	0.0519004737544196	X8.30E.16.1_18	Not Malignant	8	Normal
774	0.000442070341608416	0.103602136717998	X1.60E.15.7_17	Not Malignant	5	Normal
775	0.00040866817288803	0.00443703195143559	X8.29E.15.1_17	Not Malignant	5	Normal
776	0.000380830674847448	0.10379848736788	X1.95E.14.13_3	Not Malignant	5	Normal
777	0.000353604483689334	-0.0544954789240779	X1.31E.14.23_18	Not Malignant	5	Normal
778	0.000541836383956572	-0.0676770462780804	X8.08E.15.8_18	Not Malignant	5	Normal
779	0.000739873449126911	-0.101122746521053	X8.01E.15.1_18	Not Malignant	5	Normal
780	0.000796607853427405	0.0109900641573315	X1.95E.14.15_4	Not Malignant	5	Normal
781	0.00110271520940052	0.053827242266864	X1.23E.17.30_18	Other	4	Normal
782	0.000850051828784079	0.175667470680116	X1.05E.17.28_17	Not Malignant	4	Normal
783	0.0010862802318359	0.184606303536033	X1.51E.16.26_4	Other	5	Normal
784	0.000716656141194845	-0.00282913615809707	X1.53E.16.14_17	Not Malignant	5	Normal
785	0.000554235600170797	0.176631563583611	X1.23E.17.33_16	Not Malignant	7	Normal
786	0.000512398726363446	0.0559187852902217	X1.89E.15.5_18	Not Malignant	5	Normal
787	0.000290748300565876	-0.00163657935597982	X1.31E.14.32_4	Not Malignant	5	Normal
788	0.00166970288785057	0.0111962296788125	X1.86E.15.21_16	Other	5	Normal
789	0.00137272698070293	0.312367521349309	X6.72E.16.10_17	Malignant	5	Normal
790	0.00158682967427606	0.154709353022391	X1.51E.16.29_3	Other	5	Normal
791	0.00147464350715168	0.0410088035041964	X1.00E.17.9_17	Other	3	Normal
792	0.00101750679094161	-0.228746252325254	X1.35E.14.16_18	Other	1	Normal
793	0.00111037952888196	-0.103864770757519	X1.36E.15.1_17	Other	1	Normal
794	0.00113542023844601	-0.102378921473435	X1.63E.15.21_17	Other	1	Normal
795	0.00103596440602967	-0.222840841985755	X1.29E.16.3_18	Other	1	Normal
796	0.00100160181916636	-0.167991302744399	X6.21E.16.1_17	Other	1	Normal
797	0.000870477460967989	-0.507122916757483	X1.23E.17.23_17	Not Malignant	1	Normal
798	0.000735910775695743	-0.441710299499955	X1.66E.14.1_17	Not Malignant	1	Normal
799	0.00109809638120642	-0.411744497057081	X8.46E.16.5_17	Other	1	Normal
800	0.00103649730164647	-0.314455813795528	X2.40E.14.8_17	Other	1	Normal
801	0.00140054196600785	-0.219350215388157	X6.50E.16.2_18	Other	1	Normal
802	0.00124772585019081	-0.12539045367643	X1.48E.16.19_17	Other	1	Normal
803	0.00185245777566118	-0.1745849844124	X1.03E.17.4_18	Other	1	Normal
804	0.000820872260216988	-0.467304031709902	X1.26E.16.36_17	Not Malignant	5	Normal
805	0.00086171052234738	-0.256077974852232	X1.23E.16.60_17	Not Malignant	5	Normal
806	0.00175891675033834	-0.224145837944445	X1.35E.14_38	Other	9	Normal
807	0.000868897494382942	-0.210602724156952	X1.37E.15.2_17	Not Malignant	3	Normal
808	0.000642642416229899	-0.413705112730829	X1.92E.15.13_16	Not Malignant	5	Normal
809	0.00140395998516657	-0.365611945956971	X1.21E.14.13_18	Other	3	Normal
810	0.00190864353080988	-0.115774151304817	X1.25E.14.1_38	Other	9	Normal
811	0.00180073871602994	-0.187541003268728	X2.26E.14.5_18	Other	9	Normal
812	0.00177884144668795	-0.0869142896242861	X1.00E.15.4_17	Other	8	Normal
813	0.00194149357684165	-0.251902796843711	X1.63E.15.3_16	Other	3	Normal
814	0.00145777621347267	-0.226558990629161	X1.53E.16.14_18	Other	7	Normal
815	0.00118046294828339	0.0745850828121042	X1.09E.16.39_17	Other	7	Normal
816	0.00110606348453947	-0.151981737240459	X1.25E.16.9_18	Other	3	Normal
817	0.00194466001753963	-0.0986622307878008	X1.21E.17.9_16	Other	3	Normal
818	0.000821654380400349	-0.39873343636602	X1.48E.16.17_18	Not Malignant	1	Normal
819	0.000743214847909996	-0.161140539639935	X1.70E.14.2_16	Not Malignant	1	Normal
820	0.000868586522286937	0.103482813551029	X1.96E.14.1_18	Not Malignant	7	Normal
821	0.000594759984991571	-0.261065026122228	X1.56E.14.3_18	Not Malignant	1	Normal
822	0.000972657477228089	-0.0986090203142849	X1.23E.17.76_17	Not Malignant	5	Normal
823	0.00037768568471515	0.07183111654208	X1.30E.15.10_17	Not Malignant	5	Normal
824	0.000940120604528088	-0.310109558306046	X1.53E.16.17_18	Not Malignant	1	Normal
825	0.00070978529611606	-0.280753492098392	X1.51E.16.29_17	Not Malignant	5	Normal
826	0.000646677052695003	-0.315399172733082	X1.51E.16.5_17	Not Malignant	5	Normal
827	0.000869968272195618	-0.365870157976934	X1.05E.17.26_17	Not Malignant	5	Normal
828	0.000394330019546104	-0.0867317417527174	X2.26E.14.19_17	Not Malignant	5	Normal
829	0.000266807625896288	-0.204225746124749	X1.65E.14.26_17	Not Malignant	5	Normal
830	0.000656756397879029	-0.0387319847107043	X6.85E.16_17	Not Malignant	7	Normal
831	0.000696203459751336	-0.0558441526109894	X1.85E.15.31_17	Not Malignant	5	Normal
832	0.00107494758002667	-0.439561269384714	X8.51E.16_17	Other	5	Normal
833	0.00107276139950044	-0.232607346196822	X1.51E.16.26_17	Other	5	Normal
834	0.00130631342446424	-0.118020202571057	X1.45E.16.4_18	Other	5	Normal
835	0.000890314086005688	-0.0329513098282855	X2.01E.14.3_18	Not Malignant	7	Normal
836	0.000724461595060699	-0.16551476253157	X1.60E.15.12_17	Not Malignant	5	Normal
837	0.000799581418635101	-0.153645419010193	X1.53E.16.18_18	Not Malignant	5	Normal
838	0.000785852021601013	-0.295348109280937	X8.46E.16.8_18	Not Malignant	1	Normal
839	0.000447883455999759	-0.337628609807116	X8.26E.16.1_18	Not Malignant	5	Normal
840	0.000697992950466162	-0.277429354350712	X1.31E.16.10_17	Not Malignant	2	Normal
841	0.000321339996101811	-0.00797583009104665	X1.26E.16.18_18	Not Malignant	4	Normal
842	0.00041496456849337	-0.0200388079880307	X1.06E.16.1_18	Not Malignant	4	Normal
843	0.000456740229041429	-0.297454533564379	X8.12E.15.3_17	Not Malignant	5	Normal
844	0.000601533816889104	-0.315309392742362	X1.00E.17.14_18	Not Malignant	5	Normal
845	0.000394896023052613	-0.12325855453832	X1.85E.15.26_17	Not Malignant	5	Normal
846	0.00140274767331108	-0.0994238767293995	X1.23E.17.53_18	Other	2	Normal
847	0.00107279700122092	-0.20161721421455	X1.33E.15.1_17	Other	5	Normal
848	0.00111526835423232	-0.0965392498599316	X8.30E.16.6_17	Other	6	Normal
849	0.0011193123698194	-0.396951461895412	X1.23E.16.15_16	Other	5	Normal
850	0.000909819257582399	-0.196683111891422	X1.30E.14.10_17	Not Malignant	1	Normal
851	0.00161582265439441	-0.032614606817927	X1.71E.14.2_16	Other	1	Normal
852	0.00179269755711536	0.0564502741436907	X1.06E.16_18	Other	4	Normal
853	0.000437647752429172	-0.0836952649487003	X8.43E.16.4_18	Not Malignant	5	Normal
854	0.000874448219951809	-0.0829953358415141	X1.57E.14.19_17	Not Malignant	5	Normal
855	0.000597117047233962	-0.0394807881377137	X1.64E.15.29_17	Not Malignant	5	Normal
856	0.000689249777060592	0.0037178049149262	X6.88E.16.1_17	Not Malignant	5	Normal
857	0.000955821525799757	-0.0631963741735094	X6.27E.16.28_17	Not Malignant	5	Normal
858	0.000553705076772088	0.0294493115311893	X8.61E.15.1_16	Not Malignant	5	Normal
859	0.00119378033258036	0.450988930850263	X8.26E.16.2_16	Malignant	4	Normal
860	0.00180300139998498	0.0121272789754353	X2.32E.14.11_18	Other	1	Normal
861	0.0015253435489857	0.0238831449590454	X1.96E.14.6_16	Other	1	Normal
862	0.000423246704395179	0.356851566386944	X1.28E.15.9_17	Other	6	Normal
863	0.00043351450513789	0.0431187686608818	X1.35E.14.9_17	Not Malignant	5	Normal
864	0.000502838564102754	0.151789013785209	X1.92E.14_3	Not Malignant	5	Normal
865	0.000668170201685761	-0.0953852596977713	X8.66E.16.11_17	Not Malignant	5	Normal
866	0.00089166579738878	0.0478582021235359	X1.57E.15.18_18	Not Malignant	2	Normal
867	0.000325995361264336	0.100607839614815	X8.46E.16.2_17	Not Malignant	5	Normal
868	0.000529931454834044	0.0169357463952089	X1.45E.16.2_17	Not Malignant	5	Normal
869	0.000821795113047813	-0.116682816817375	X2.36E.14.22_16	Not Malignant	2	Normal
870	0.00161076913026128	0.0381412777400937	X1.53E.15.8_18	Other	5	Normal
871	0.00138908817821533	0.119879937287047	X2.31E.14.19_17	Other	4	Normal
872	0.00159389440713936	-0.0206014204271449	X1.71E.14.8_17	Other	3	Normal
873	0.00101326040275303	-0.0102923705352982	X8.01E.15.4_17	Other	5	Normal
874	0.000800065976241376	0.31686150922514	X1.92E.14_4	Other	4	Normal
875	0.00102091467648758	0.145431652150566	X1.84E.15.1_17	Other	5	Normal
876	0.00130534467976374	0.152931426398212	X1.57E.15.17_17	Other	7	Normal
877	0.00046697686696963	-0.102297596733061	X1.04E.15.7_17	Not Malignant	5	Normal
878	0.00041157658661568	0.0638558799157697	X1.45E.16.5_16	Not Malignant	5	Normal
879	0.000710578106062881	0.0338729908941461	X1.45E.16.12_17	Not Malignant	2	Normal
880	0.000124038395036835	0.179050124926202	X1.00E.17.27_17	Not Malignant	5	Normal
881	9.77385467069733e-05	0.20691334089681	X1.85E.15_17	Not Malignant	5	Normal
882	0.000239376832368736	0.259735486326803	X1.35E.14.7_3	Other	5	Normal
883	0.000301159905634742	0.263779466299737	X1.81E.15.12_1	Other	5	Normal
884	0.000353894524860558	0.0710366966586727	X1.25E.16.12_17	Not Malignant	5	Normal
885	0.000347751277718225	0.330120865484504	X1.88E.15.10_17	Other	7	Normal
886	0.000580541257689306	0.250176303959525	X1.48E.16.19_18	Other	5	Normal
887	0.000552867576281117	0.258216848372338	X1.85E.15.9_18	Other	5	Normal
888	0.00117666729019597	-0.00591127973710362	X1.03E.17.5_18	Other	5	Normal
889	0.00077487612775029	-0.245658384611264	X1.60E.15.12_18	Not Malignant	5	Normal
890	0.000652180801965395	-0.045503019829405	X1.21E.17_18	Not Malignant	5	Normal
891	0.000522815970581538	-0.217312443626479	X2.32E.14.1_17	Not Malignant	5	Normal
892	0.000828121491831924	-0.0289538439357467	X1.22E.16.13_18	Not Malignant	5	Normal
893	0.00104159998877328	0.101201678937274	X6.21E.16.5_18	Other	8	Normal
894	0.00110614774320104	0.141921417299629	X1.06E.16.12_18	Other	5	Normal
895	0.00116678634185133	0.331505612543084	X1.01E.16.12_18	Malignant	4	Normal
896	0.000748164622187212	0.117015585609495	X1.21E.17.16_17	Not Malignant	5	Normal
897	0.000531587426019931	0.301738046189518	X1.17E.17.11_17	Other	5	Normal
898	0.000934621216326838	0.0948110753198228	X7.80E.15.2_18	Not Malignant	5	Normal
899	0.000990351113395378	0.0356973205910505	X1.04E.15.13_18	Not Malignant	5	Normal
900	0.000347051703779816	0.0918224210390423	X1.29E.16.16_18	Not Malignant	5	Normal
901	0.000274723599719299	0.00183653721631441	X1.08E.15.29_17	Not Malignant	5	Normal
902	0.000455549113740523	0.088316553651354	X2.00E.14.24_18	Not Malignant	5	Normal
903	0.00064828796377299	0.00258476781309304	X8.26E.16.13_17	Not Malignant	5	Normal
904	0.00216643937655192	-0.197196356377021	X9.81E.16.3_16	Other	5	Normal
905	0.000447328428940163	0.0166333167455297	X2.28E.14.11_18	Not Malignant	5	Normal
906	0.000700420332564861	-0.0462522698025718	X1.56E.14.6_17	Not Malignant	5	Normal
907	0.000666600057885629	0.30271839710831	X1.23E.17.17_17	Other	4	Normal
908	0.00059971344435713	-0.133015827599432	X1.46E.16.26_17	Not Malignant	5	Normal
909	0.000728745389770181	0.158725734874232	X2.32E.14.30_17	Not Malignant	6	Normal
910	0.00109772435964049	0.072605199799553	X1.26E.15.11_18	Other	3	Normal
911	0.000869766439556502	-0.280311790326609	X1.35E.14.10_18	Not Malignant	5	Normal
912	0.000654226995020364	-0.0301339411147627	X1.85E.15.14_17	Not Malignant	5	Normal
913	0.000745178106381967	-0.0305994145351046	X1.23E.17.68_17	Not Malignant	1	Normal
914	0.000662394477849192	-0.191671538777276	X1.01E.16.10_1	Not Malignant	5	Normal
915	0.000485902363236024	0.0735581096180854	X8.26E.16.5_17	Not Malignant	5	Normal
916	0.00029281444165048	-0.0219429092557079	X6.27E.16.26_17	Not Malignant	5	Normal
917	0.00101688568347085	0.121392301908471	X1.70E.14.13_17	Other	4	Normal
918	0.000849470042658139	0.054245067650414	X6.27E.16.5_18	Not Malignant	5	Normal
919	0.000488579236733109	0.154310231688706	X1.04E.15.19_18	Not Malignant	5	Normal
920	0.000753781913808815	0.244312262048472	X1.28E.15.8_17	Not Malignant	6	Normal
921	0.00105775905138185	0.351252662116785	X1.46E.16.9_18	Malignant	5	Normal
922	0.000945776518615107	-0.176565850075026	X1.58E.14.1_18	Not Malignant	5	Normal
923	0.000895608724188252	-0.186502801616737	X1.65E.14.9_16	Not Malignant	5	Normal
924	0.000994812024478251	-0.183554078328696	X1.57E.14_18	Not Malignant	5	Normal
925	0.00117288129988901	-0.232730651224611	X2.41E.14.1_17	Other	4	Normal
926	0.000573808016268348	-0.391073676443665	X1.53E.15.3_18	Not Malignant	5	Normal
927	0.000733893721111217	-0.0532827517350257	X8.48E.16.14_16	Not Malignant	5	Normal
928	0.000677781505379454	-0.249377410069984	X1.70E.14.5_17	Not Malignant	5	Normal
929	0.000498343848193312	-0.18433959695906	X1.35E.14_17	Not Malignant	5	Normal
930	0.000284813375993684	-0.164771892320052	X1.46E.16.5_17	Not Malignant	5	Normal
931	0.000555395140672559	0.175443229378351	X1.48E.16.3_16	Not Malignant	3	Normal
932	0.000815924529080072	-0.00242751363104435	X1.85E.15.13_18	Not Malignant	3	Normal
933	0.00201869099534142	0.0494455613648643	X1.81E.15.6_18	Other	3	Normal
934	0.00110299840627478	0.123954209927899	X1.51E.16.3_18	Other	7	Normal
935	0.00172057616433927	0.0732781316888112	X1.08E.15.7_17	Other	7	Normal
936	0.00070784913273517	0.0876122186837433	X1.05E.17.3_17	Not Malignant	7	Normal
937	0.000991860583681478	0.463285001694307	X2.26E.14.37_17	Other	6	Normal
938	0.00110282066786315	0.0708529814354872	X1.29E.16.7_18	Other	5	Normal
939	0.000827727697519676	0.239890703572481	X1.02E.17.5_18	Not Malignant	7	Normal
940	0.000565566325794088	0.519432800508512	X1.23E.17.18_3	Other	7	Normal
941	0.00095112035884992	0.272427025688799	X1.04E.16.3_18	Other	7	Normal
942	0.00137156917849493	0.350369791151886	X8.02E.16.6_16	Malignant	2	Normal
943	0.000896761263393518	0.0428216435737665	X1.18E.17.27_18	Not Malignant	5	Normal
944	0.00103483186149013	0.415749425418661	X2.27E.14.12_18	Malignant	6	Normal
945	0.000567686868877515	0.637046489531614	X1.88E.15.2_18	Other	6	Normal
946	0.000391361909656728	0.344666504942377	X1.53E.15.10_18	Other	6	Normal
947	0.000398644028390066	0.459961909194417	X1.57E.15.28_18	Other	7	Normal
948	0.000364864062793767	0.321389396166727	X1.08E.15.16_17	Other	7	Normal
949	0.000381922939580399	0.3151987896212	X1.22E.14.24_1	Other	7	Normal
950	0.000821050878292749	0.289424895284143	X8.07E.16.1_16	Other	7	Normal
951	0.000641157698428402	0.162718981303567	X1.23E.16.23_18	Not Malignant	7	Normal
952	0.000368711185714762	0.00073137889799612	X6.50E.16.1_16	Not Malignant	5	Normal
953	0.00096252229308702	0.149824295006836	X1.69E.14.2_18	Not Malignant	7	Normal
954	0.000701969944928435	0.346099112544767	X1.09E.16.15_18	Other	7	Normal
955	0.00076911059958975	0.280416245166721	X8.02E.15.10_17	Other	7	Normal
956	0.00120700077436928	0.276984419072631	X9.76E.14.4_17	Malignant	7	Normal
957	0.000570947212333353	0.156187218973474	X1.48E.16.22_18	Not Malignant	4	Normal
958	0.000340404803302034	0.298936301073765	X1.57E.15.35_18	Other	4	Normal
959	0.000531572779460668	0.0371774533719967	X1.09E.16.17_18	Not Malignant	4	Normal
960	0.000638828421110141	0.0603052641926236	X1.17E.17_18	Not Malignant	4	Normal
961	0.00113906021597457	0.285836567712401	X1.33E.15.9_17	Malignant	4	Normal
962	0.000920169024202432	0.332076392149408	X2.32E.14.28_17	Other	4	Normal
963	0.00136988647525033	0.370520695441996	X1.93E.14.6_16	Malignant	4	Normal
964	0.00139859452649325	0.558668337119102	X1.08E.15.1_18	Malignant	6	Normal
965	0.00124031278531401	0.563563288427637	X2.41E.14.3_16	Malignant	7	Normal
966	0.00101523622962945	0.0496020269824454	X1.71E.14.3_18	Other	6	Normal
967	0.0010242025904035	0.3853178230294	X1.58E.15.4_16	Malignant	2	Normal
968	0.00172123891225493	0.275051242321365	X1.31E.14.17_17	Malignant	6	Normal
969	0.00155196235755893	0.16382711665779	X1.30E.14.3_17	Other	6	Normal
970	0.00105145683831773	0.394078333940022	X6.27E.16.25_17	Malignant	6	Normal
971	0.00149036686790272	0.220190671902809	X1.53E.16.8_17	Other	6	Normal
972	0.00134554654357755	0.256129493897328	X1.19E.17.11_16	Malignant	6	Normal
973	0.00162053693135383	0.334987398883421	X1.08E.15.28_18	Malignant	4	Normal
974	0.00111604297673507	0.426224620840307	X1.23E.17.16_4	Malignant	3	Normal
975	0.0012171591122186	-0.271219107968799	X1.18E.17.27_17	Other	5	Normal
976	0.00123035253249149	-0.16943208888056	X1.02E.17.8_17	Other	7	Normal
977	0.000527078752048423	-0.299991497056405	X8.26E.16.8_18	Not Malignant	5	Normal
978	0.000588125285168193	-0.279752992781636	X1.48E.16.14_18	Not Malignant	5	Normal
979	0.000903806660996412	-0.199675032931427	X1.64E.15.22_16	Not Malignant	5	Normal
980	0.000697971508610365	-0.240709834012298	X2.28E.14.22_17	Not Malignant	5	Normal
981	0.0015873896352138	-0.100634078634911	X6.50E.16.1_17	Other	5	Normal
982	0.00173583603224407	-0.163804463763888	X1.23E.17.29_18	Other	2	Normal
983	0.00081292776267336	0.0934532175134524	X8.48E.16_18	Not Malignant	4	Normal
984	0.0011650458314789	0.0089417261273788	X1.54E.15.24_17	Other	4	Normal
985	0.000565821789435484	-0.129543042369946	X2.26E.14.5_38	Not Malignant	5	Normal
986	0.000435291774449292	-0.176165537874623	X8.48E.16.1_16	Not Malignant	3	Normal
987	0.000460453816123597	-0.0229470930618595	X1.30E.14.8_17	Not Malignant	5	Normal
988	0.000671282773284514	-0.0449217435489856	X1.46E.16.27_17	Not Malignant	2	Normal
989	0.000372688385705421	-0.0675593383934645	X9.70E.14.5_17	Not Malignant	5	Normal
990	0.000654735610265317	-0.106147435408653	X1.96E.14.12_17	Not Malignant	5	Normal
991	0.000718652108711541	-0.227457079806183	X1.65E.14.30_16	Not Malignant	8	Normal
992	0.000483722854420772	0.142302451860366	X1.36E.15.6_18	Not Malignant	8	Normal
993	0.00058129890498765	-0.0333782588581739	X1.00E.17.19_17	Not Malignant	8	Normal
994	0.000707395220671033	-0.0848586241702454	X1.89E.15.11_17	Not Malignant	8	Normal
995	0.000551092282222902	0.140403804623457	X1.63E.15.12_18	Not Malignant	6	Normal
996	0.00044600915888575	0.0734536210570178	X1.16E.17.2_17	Not Malignant	6	Normal
997	0.000144296028802664	0.00824062796169351	X1.85E.15.34_17	Not Malignant	5	Normal
998	0.000163877122932323	0.0944056987333699	X2.31E.14.23_17	Not Malignant	5	Normal
999	0.000274159068899942	0.129510778251273	X1.34E.14.2_18	Not Malignant	5	Normal
1000	0.000315856746957087	-0.0661760754509519	X9.85E.16_17	Not Malignant	3	Normal
1001	0.000138192750650501	0.0675365809144672	X1.70E.14.5_38	Not Malignant	3	Normal
1002	0.000200490599488754	-0.0683886695677939	X8.29E.16.4_16	Not Malignant	5	Normal
1003	0.000204694483757663	-0.0512471368994302	X7.99E.16.7_17	Not Malignant	5	Normal
1004	0.000312046907690342	0.0210295471123298	X1.36E.15.2_18	Not Malignant	3	Normal
1005	0.000369884965397104	-0.12579397672333	X1.35E.14.2_2	Not Malignant	3	Normal
1006	0.000652333679593831	-0.0302054186978527	X6.46E.16.1_17	Not Malignant	3	Normal
1007	0.000151595227621035	0.359395095328016	X6.21E.16.11_18	Other	5	Normal
1008	9.68220008340921e-05	0.310622780039985	X1.48E.16.10_18	Other	5	Normal
1009	0.000364613353885539	0.201959367517601	X1.33E.15.7_17	Not Malignant	6	Normal
1010	0.000496661986816181	0.109926798040638	X6.24E.16.8_18	Not Malignant	3	Normal
1011	0.000370045925854083	-0.00991334545934667	X1.22E.16.7_18	Not Malignant	5	Normal
1012	0.000326953856633099	0.0112212700137991	X1.09E.16.5_18	Not Malignant	5	Normal
1013	0.000845501619912276	0.021957857683442	X8.61E.15.3_17	Not Malignant	5	Normal
1014	0.0011550755575654	0.116574492375531	X2.27E.14.9_17	Other	3	Normal
1015	0.00103866131732948	-0.11425603433718	X1.31E.14.17_16	Other	3	Normal
1016	0.000508259224311466	0.0971212746351731	X8.12E.15_18	Not Malignant	3	Normal
1017	0.0004897838792683	-0.102573654909836	X1.92E.15.3_17	Not Malignant	3	Normal
1018	0.000692020020705297	-0.017341958438876	X1.01E.16.14_17	Not Malignant	3	Normal
1019	0.000824098221449084	0.000972670301472121	X1.06E.16.6_18	Not Malignant	3	Normal
1020	0.000197922001033168	-0.168995796437377	X1.32E.15.2_17	Not Malignant	5	Normal
1021	0.000100977878744256	-0.20266052304382	X1.28E.16_3	Not Malignant	5	Normal
1022	0.000347047267713096	0.0193831336439116	X1.09E.16.8_18	Not Malignant	5	Normal
1023	0.000489044276044904	0.0152121658805615	X1.91E.14.7_17	Not Malignant	5	Normal
1024	0.000453067017290779	-0.138410725258872	X1.95E.14.8_18	Not Malignant	5	Normal
1025	0.000469643820163622	-0.11657216281274	X1.19E.17.8_17	Not Malignant	5	Normal
1026	0.000144582677637873	-0.0738721050700431	X6.49E.16.4_18	Not Malignant	5	Normal
1027	0.000283583255712198	-0.077606561595804	X2.28E.14.7_17	Not Malignant	5	Normal
1028	0.000965891077418744	-0.322725371360151	X8.66E.16.15_17	Not Malignant	5	Normal
1029	0.000864541569221176	0.101329638264213	X2.05E.14.17_17	Not Malignant	5	Normal
1030	0.000500308128506601	-0.12164534897854	X1.35E.15.4_18	Not Malignant	5	Normal
1031	0.000351288952658296	-0.0601447605072244	X1.05E.17.7_16	Not Malignant	5	Normal
1032	0.000510331344810117	-0.186525770704474	X6.49E.16_18	Not Malignant	5	Normal
1033	0.00029563595995185	-0.490546906533916	X1.01E.15.7_18	Not Malignant	5	Normal
1034	0.000195520795844386	-0.298192905419534	X1.04E.15.13_16	Not Malignant	5	Normal
1035	0.000476013358962619	-0.370660233047031	X1.57E.14.8_18	Not Malignant	1	Normal
1036	0.000211686009758756	0.293242031583976	X6.41E.16.7_18	Other	5	Normal
1037	0.000107516453246839	0.135105851898098	X1.65E.14.38_17	Not Malignant	5	Normal
1038	6.56845404821689e-05	-0.191493778525117	X1.53E.16.9_18	Not Malignant	5	Normal
1039	0.000120823039819249	-0.175652669998402	X9.81E.16.1_17	Not Malignant	5	Normal
1040	3.03848895902511e-05	-0.132937093246858	X1.45E.16.8_18	Not Malignant	5	Normal
1041	0.000200194314977203	-0.189343663563612	X6.50E.16.2_17	Not Malignant	5	Normal
1042	0.00018606880696995	0.127697629429804	X1.04E.15.3_17	Not Malignant	5	Normal
1043	0.000144309378622141	-0.140880300315063	X1.57E.15.32_18	Not Malignant	5	Normal
1044	0.000150873594745707	0.0329441968412247	X1.30E.14.1_18	Not Malignant	5	Normal
1045	0.000106047450645393	-0.335317687608544	X2.36E.14.17_18	Not Malignant	5	Normal
1046	0.000152873135874256	-0.0638188094914733	X1.84E.15_17	Not Malignant	5	Normal
1047	0.000166403738449551	0.195080318833796	X2.40E.14.27_18	Not Malignant	5	Normal
1048	7.07003261785876e-05	-0.209340797831965	X1.25E.15.1_18	Not Malignant	5	Normal
1049	0.000229764260564101	-0.2729333012405	X1.86E.15.3_17	Not Malignant	5	Normal
1050	0.000134283902184741	0.092240189119484	X1.18E.17.11_17	Not Malignant	5	Normal
1051	6.8522381541518e-05	0.103720626659807	X8.30E.16.9_17	Not Malignant	5	Normal
1052	9.08588531653135e-05	0.187083624817852	X1.30E.14.20_16	Not Malignant	5	Normal
1053	0.000357059099239271	0.0867864221363003	X1.56E.15.1_17	Not Malignant	5	Normal
1054	0.000144559857667171	0.117888910051392	X1.30E.15.4_18	Not Malignant	5	Normal
1055	0.000177686413447168	0.0612052990253221	X8.74E.16.14_17	Not Malignant	5	Normal
1056	0.00035089638024541	0.267540093834102	X8.65E.16.3_18	Other	5	Normal
1057	0.00029895613599928	0.159026215397872	X1.88E.15.17_18	Not Malignant	4	Normal
1058	0.000235635407918524	0.140018609151753	X1.93E.14.12_17	Not Malignant	5	Normal
1059	0.000249171353562741	0.0121990707167018	X1.00E.17.8_17	Not Malignant	5	Normal
1060	0.000286228824129452	0.0705279970978555	X1.21E.14.11_17	Not Malignant	5	Normal
1061	0.000258889548855745	-0.139485414703876	X2.00E.14.13_17	Not Malignant	5	Normal
1062	0.000386179020431686	-0.0881017714057732	X1.86E.15.23_17	Not Malignant	1	Normal
1063	0.000110770707049367	0.244773773665078	X1.29E.16_18	Not Malignant	5	Normal
1064	7.68336513060794e-05	0.190613706507525	X1.28E.16.16_18	Not Malignant	5	Normal
1065	0.000158160926793307	0.284579643551163	X1.26E.16.1_17	Other	5	Normal
1066	0.000397372911118101	0.27515910314597	X8.09E.15.9_17	Other	7	Normal
1067	0.000199092348752318	-0.139914826246153	X1.28E.15.2_18	Not Malignant	5	Normal
1068	0.000168703946194852	-0.180255149425928	X1.28E.16_4	Not Malignant	5	Normal
1069	0.00025818501006294	0.114743910291463	X1.62E.14.3_17	Not Malignant	5	Normal
1070	0.000161557943277718	-0.0220144754822536	X6.44E.16.2_18	Not Malignant	5	Normal
1071	8.46121912558369e-05	-0.0288786669346598	X1.21E.14.12_17	Not Malignant	5	Normal
1072	0.000186472134821688	-0.0677039657120083	X1.45E.16.7_17	Not Malignant	5	Normal
1073	0.000223119706586613	-0.0631435276579998	X1.02E.17.20_17	Not Malignant	5	Normal
1074	0.000369107518591179	-0.0287123775538968	X1.26E.16.9_17	Not Malignant	5	Normal
1075	0.000168661577927668	0.0823998504056243	X6.49E.16.8_17	Not Malignant	5	Normal
1076	0.00014696499111065	0.127339005611963	X1.01E.16.18_3	Not Malignant	5	Normal
1077	0.000477117361137295	0.131187917338652	X6.64E.16_18	Not Malignant	5	Normal
1078	0.000120287927017891	0.0874191631912674	X1.29E.16.4_17	Not Malignant	5	Normal
1079	0.000403916257190556	0.107269752107174	X1.16E.17.10_16	Not Malignant	5	Normal
1080	0.000163797145825845	0.0828766103429721	X8.29E.15_16	Not Malignant	5	Normal
1081	0.000589450791397524	0.154182299203878	X1.02E.17.4_18	Not Malignant	5	Normal
1082	8.19242104732777e-05	-0.0611842959344738	X6.21E.16.3_18	Not Malignant	5	Normal
1083	8.21622785804974e-05	-0.319901943814018	X2.39E.14.5_17	Not Malignant	5	Normal
1084	0.000255391934065109	-0.27616643017359	X2.27E.14.17_17	Not Malignant	5	Normal
1085	0.000284323373065939	-0.155582304032232	X2.04E.14.5_18	Not Malignant	5	Normal
1086	0.000359472183889428	-0.350701603106623	X1.09E.16.29_16	Not Malignant	5	Normal
1087	0.0005448523409159	-2.09581349342763e-05	X1.28E.16.4_18	Not Malignant	5	Normal
1088	6.07427415419843e-05	0.02962714944254	X1.32E.15.7_18	Not Malignant	5	Normal
1089	5.77163467161292e-05	0.073956053665799	X2.39E.14.1_17	Not Malignant	5	Normal
1090	6.94238991166406e-05	-0.0263261131161747	X1.25E.15_16	Not Malignant	5	Normal
1091	2.25472919519279e-05	-0.259362674050563	X1.23E.16.17_18	Not Malignant	5	Normal
1092	2.94650318346367e-05	0.0190869131161057	X1.65E.14.42_17	Not Malignant	5	Normal
1093	3.54171689732448e-05	-0.191531731169318	X1.16E.17.5_18	Not Malignant	5	Normal
1094	3.82508776757673e-05	-0.060762239717704	X1.71E.14.6_17	Not Malignant	5	Normal
1095	3.80780835574757e-05	0.0356286897621261	X1.64E.15.7_18	Not Malignant	5	Normal
1096	4.58244903720985e-05	0.0243611612041854	X2.36E.14.37_18	Not Malignant	5	Normal
1097	1.47573484947198e-05	-0.0745905846232351	X6.43E.16.6_17	Not Malignant	5	Normal
1098	1.76175121672658e-05	-0.0837096549673632	X1.09E.16.35_17	Not Malignant	5	Normal
1099	3.32632843051632e-05	0.0221266772114203	X2.40E.14.11_17	Not Malignant	5	Normal
1100	3.4522665802607e-05	-0.0501363216895874	X2.01E.14.3_17	Not Malignant	5	Normal
1101	0.000113781844857489	0.168147195583071	X1.85E.15.51_17	Not Malignant	5	Normal
1102	5.57846159905879e-07	NA	X1.04E.15.14_17	Other	5	Normal
1103	5.57846159905879e-07	NA	X2.37E.14.3_17	Other	5	Normal
1104	5.57846159905879e-07	NA	X1.82E.15.23_17	Other	5	Normal
1105	5.57846159905879e-07	NA	X7.77E.15.5_17	Other	5	Normal
1106	5.57846159905879e-07	NA	X1.84E.15.9_18	Other	5	Normal
1107	5.57846159905879e-07	NA	X1.06E.16.3_18	Other	5	Normal
1108	9.17934101475974e-06	0.0648284508300315	X7.80E.15.2_17	Not Malignant	5	Normal
1109	0.00127546754801752	0.303805432055708	X2.00E.14.4_38	Malignant	10	Normal
1110	0.000943608316124989	0.0843238347669414	X1.31E.14.7_38	Not Malignant	8	Normal
1111	0.00138815971919635	0.0379807968232484	X1.22E.14.7_38	Other	10	Normal
1112	0.00185088250628401	0.326434802291178	X1.97E.14.11_38	Malignant	10	Normal
1113	0.0018683870418665	0.10211742268901	X2.00E.14.5_38	Other	10	Normal
1114	0.00248594753335042	-0.0037367687702336	X1.33E.15.8_38	Other	10	Normal
1115	0.00211046339511835	-0.102126356462164	X1.96E.14.3_38	Other	10	Normal
1116	0.0024166551782723	0.132352621539964	X2.00E.14.6_38	Other	10	Normal
1117	0.00135199351335495	0.256031520367265	X1.04E.15_38	Malignant	10	Normal
1118	0.00155749009339928	0.313010178709577	X1.31E.14_38	Malignant	10	Normal
1119	0.00143623238345584	0.21624417840932	X1.70E.14.1_38	Other	10	Normal
1120	0.00168613988564392	0.336595843874766	X2.26E.14.13_38	Malignant	10	Normal
1121	0.00193778597198565	0.219069184424884	X2.36E.14.12_38	Other	10	Normal
1122	0.00130912722073325	0.227512946884445	X2.04E.14.4_38	Other	8	Normal
1123	0.00129159647599906	0.262592495213551	X6.67E.16_38	Malignant	10	Normal
1124	0.000983179273638561	0.270168862831012	X2.36E.14.13_38	Other	10	Normal
1125	0.00168039956267524	0.288536390895808	X1.25E.15.2_38	Malignant	10	Normal
1126	0.00136694994218192	0.345907373583613	X2.36E.14.5_38	Malignant	10	Normal
1127	0.00225431140885213	0.256613153388151	X1.28E.15.3_38	Malignant	10	Normal
1128	0.00196199252397553	0.370984670887511	X1.35E.14.6_38	Malignant	10	Normal
1129	0.00180709938907252	-0.0863084965592191	X1.25E.16.5_38	Other	9	Normal
1130	0.00169691581146411	-0.0512763851181374	X1.30E.15.5_38	Other	10	Normal
1131	0.00181036047312724	-0.138880604462106	X1.26E.16.3_38	Other	9	Normal
1132	0.00205502435851098	-0.0629718080169627	X1.62E.14.5_38	Other	10	Normal
1133	0.00132573978375409	-0.0304302059258502	X1.70E.14.6_38	Other	9	Normal
1134	0.00188530990011176	0.00735618696293018	X1.25E.14.9_38	Other	10	Normal
1135	0.00189619546823985	-0.0623838015124943	X2.26E.14.4_38	Other	10	Normal
1136	0.00310945607343417	0.0868568647272372	X2.00E.14.2_38	Other	9	Normal
1137	0.000981372821430395	-0.109212131989535	X1.26E.15.1_38	Not Malignant	8	Normal
1138	0.00215053986279163	-0.191431968122652	X1.62E.14.3_38	Other	10	Normal
1139	0.00206069824547523	-0.106945806926333	X1.28E.15.2_38	Other	10	Normal
1140	0.00166687152990873	-0.169997271027197	X1.93E.14.1_38	Other	9	Normal
1141	0.00191417389657479	-0.14263422604958	X1.25E.14.14_38	Other	10	Normal
1142	0.0019888825098302	-0.191730353414347	X1.33E.15.5_38	Other	10	Normal
1143	0.00318761796828996	-0.159083625803497	X1.30E.15.3_38	Other	9	Normal
1144	0.00184253396171886	0.0286182591576853	X2.40E.14.3_38	Other	10	Normal
1145	0.00162202106406794	0.00819222135716476	X1.25E.14.12_38	Other	10	Normal
1146	0.00116822275037963	0.136532733905288	X2.04E.14_38	Other	10	Normal
1147	0.00136891338199202	0.084253057175474	X1.96E.14.1_38	Other	10	Normal
1148	0.00158053458417067	0.157598768893275	X1.25E.15.6_38	Other	10	Normal
1149	0.00142180190944244	0.199612814250777	X1.93E.14.3_38	Other	9	Normal
1150	0.00149664657365326	-0.00884884782811597	X1.21E.14.3_38	Other	10	Normal
1151	0.00126080582522921	0.0501724019224063	X1.97E.14.3_38	Other	9	Normal
1152	0.00136814147379161	0.109665655628081	X1.28E.15.4_38	Other	8	Normal
1153	0.00219138117312053	0.163701935077207	X6.67E.16.2_38	Other	10	Normal
1154	0.00196730055549171	0.156194640515551	X1.35E.14.1_38	Other	10	Normal
