# Supplementary material for: Glycosylphosphatidylinositol anchor biosynthesis pathway-based biomarker identification with machine learning for prognosis and T cell exhaustion status prediction in breast cancer
Source: Front Immunol. 2024 Jul 2;15:1392940. doi: 10.3389/fimmu.2024.1392940 (PMC11249538; doi:10.3389/fimmu.2024.1392940)
Supplement: Supplementary file 1 [file DataSheet_1.zip › TableS6.txt]

gene	coef
PIGU	0.27771424
IL2	0.26198518
PIGS	0.25811541
PIGK	0.15306214
GPAA1	0.1483028
PIGW	0.0899638
PIGM	0.0442957
PIGB	-0.08916614
IFNG	-0.11120731
TNF	-0.13046359
PIGF	-0.14981051
PIGV	-0.45194539
PGAP1	-0.56660096
