# Supplementary material for: Glycosylphosphatidylinositol anchor biosynthesis pathway-based biomarker identification with machine learning for prognosis and T cell exhaustion status prediction in breast cancer
Source: Front Immunol. 2024 Jul 2;15:1392940. doi: 10.3389/fimmu.2024.1392940 (PMC11249538; doi:10.3389/fimmu.2024.1392940)
Supplement: Supplementary file 1 [file DataSheet_1.zip › Table S1.txt]

Gene

PIGV
PIGA
PIGO
PIGZ
PIGK
PGAP1
PIGP
PIGM
GPAA1
PIGQ
PIGU
PIGC
PIGL
PIGB
PIGG
PIGF
PIGT
PIGS
PIGN
PIGH
PIGW
