# Supplementary material for: Glycosylphosphatidylinositol anchor biosynthesis pathway-based biomarker identification with machine learning for prognosis and T cell exhaustion status prediction in breast cancer
Source: Front Immunol. 2024 Jul 2;15:1392940. doi: 10.3389/fimmu.2024.1392940 (PMC11249538; doi:10.3389/fimmu.2024.1392940)
Supplement: Supplementary file 1 [file DataSheet_1.zip › Table S2.txt]

node2
CD4
KLRK1
CD28
FN1
CD8A
CXCR4
PRF1
PTPRC
CCL5
GZMA
IL7R
B2M
