# Supplementary material for: Glycosylphosphatidylinositol anchor biosynthesis pathway-based biomarker identification with machine learning for prognosis and T cell exhaustion status prediction in breast cancer
Source: Front Immunol. 2024 Jul 2;15:1392940. doi: 10.3389/fimmu.2024.1392940 (PMC11249538; doi:10.3389/fimmu.2024.1392940)
Supplement: Supplementary file 1 [file DataSheet_1.zip › Table S3.txt]

chemokine
CCL1
CCL2
CCL7
CCL8
CCL13
CCL24
XCL1
CXCL9
CXCL10
CXCL11
CCL26
CCL3
CCL4
CCL18
XCL2
CCL5
CXCL13
CCL23
CCL17
CCL22
CXCL12
CCL19
CCL21
CCL14
CCL16
CXCL16
CXCL17
CXCL5
CCL27
CXCL1
CCL11
CCL15
CCL25
CX3CL1
CXCL6
CXCL14
CCL20
CXCL3
CCL28
CXCL2
CXCL8
